# Supplementary material for: Abundant antibiotic resistance genes in rhizobiome of the human edible Moringa oleifera medicinal plant
Source: Front Microbiol. 2022 Sep 15;13:990169. doi: 10.3389/fmicb.2022.990169 (PMC9524394; doi:10.3389/fmicb.2022.990169)
Supplement: Supplementary file 2 [file Data_Sheet_1.ZIP]

Archive with 19 entries (18 files):
- Supplementry data/
- Supplementry data/Table S1.xlsx
- __MACOSX/Supplementry data/._Table S1.xlsx
- Supplementry data/Table S8.docx
- __MACOSX/Supplementry data/._Table S8.docx
- Supplementry data/Table S7.xlsx
- __MACOSX/Supplementry data/._Table S7.xlsx
- Supplementry data/Supplementary Figures.docx
- __MACOSX/Supplementry data/._Supplementary Figures.docx
- Supplementry data/Table S5.xlsx
- __MACOSX/Supplementry data/._Table S5.xlsx
- Supplementry data/Table S2 2.xlsx
- __MACOSX/Supplementry data/._Table S2 2.xlsx
- Supplementry data/Table S4.xlsx
- __MACOSX/Supplementry data/._Table S4.xlsx
- Supplementry data/Table S3.xlsx
- __MACOSX/Supplementry data/._Table S3.xlsx
- Supplementry data/Table S6.docx
- __MACOSX/Supplementry data/._Table S6.docx
