# Supplementary material for: Abundant antibiotic resistance genes in rhizobiome of the human edible Moringa oleifera medicinal plant
Source: Front Microbiol. 2022 Sep 15;13:990169. doi: 10.3389/fmicb.2022.990169 (PMC9524394; doi:10.3389/fmicb.2022.990169)
Supplement: Supplementary file 2 [file Data_Sheet_1.ZIP › Supplementry data/Table S1.xlsx]

## Sheet: Table S1
Table S1. Description of qRT–PCR primers of four selected highly abundant antibiotic resistance genes (ARGs) in rhizobiome of Moringa oleifera. 16S rRNA partial length gene was used as the housekeeping gene. Metabolic process of the first two ARGs is the resistance-nodulation-cell division (RND) antibiotic efflux pump, while that of the second two ARGs is the ATP-binding cassette (ABC) antibiotic…
Gene	Accession no.	Organism	Forward primer (5`-3`)	Reverse primer (5`-3`)	amplicon (bp)	Tm	AMR family
mtrA	ARO:3000816 (CARD)	Mycobacterium tuberculosis	GAATTCGACCTGTTGGTCGC	TTGTACCCCACTCCTCGAAC	200	53.5	resistance-nodulation-cell division (RND) antibiotic efflux pump
SoxR	ARO:3004107 (CARD)	Pseudomonas aeruginosa	TGCATTTCTACGAAACCAAG	TGAGATCCTCCTTCCACTG	225	49.1	resistance-nodulation-cell division (RND) antibiotic efflux pump, major facilitator superfamily (MFS) antibiotic efflux pump
oleC	ARO:3003748 (CARD)	Streptomyces antibioticus	TCACCACCCAGTACATGGAG	TGATGGAGGACAGCGTGATG	318	53.4	ATP-binding cassette (ABC) antibiotic efflux pump
novA	ARO:3002522 (CARD)	Streptomyces niveus	TTCGAATATCTCGACCTGC	GAAGAGATACGTCTCCTGC	339	48.9	ATP-binding cassette (ABC) antibiotic efflux pump
16S rRNA	AB042061 (NCBI)	Bacillus subtilis	TCGCGGTTTCGCTGCCCTTT	AAGTCCCGCAACGAGCGCAA	177	47.3	Housekeeping gene
