# Supplementary material for: Abundant antibiotic resistance genes in rhizobiome of the human edible Moringa oleifera medicinal plant
Source: Front Microbiol. 2022 Sep 15;13:990169. doi: 10.3389/fmicb.2022.990169 (PMC9524394; doi:10.3389/fmicb.2022.990169)
Supplement: Supplementary file 2 [file Data_Sheet_1.ZIP › Supplementry data/Table S7.xlsx]

## Sheet: mechanism.tax.p
Table S7. Metabolic processes driven by antibiotic resistance genes (ARGs) for bacteria at the phylum level across rhizosphere and bulk soil microbiomes surrounding Moringa oleifera. Processes in red are highly abundant with >30 ORFs (See Figure S3) across phyla for further analysis.
Mechanism	Actinobacteria	Proteobacteria	Acidobacteria	Chloroflexi	Firmicutes	Gemmatimonadetes	Bacteroidetes	Cyanobacteria	Verrucomicrobia	Candidatus Saccharibacteria	Candidatus Rokubacteria	candidate division AD3
RND_antibiotic_efflux_pump	116	182	19	11	0	2	0	3	2	0	1	0
ABC_antibiotic_efflux_pump	149	8	1	3	2	3	2	1	1	1	0	0
MFS_antibiotic_efflux_pump	19	14	1	0	0	0	0	0	0	0	0	0
vanH;glycopeptide_resistance_gene_cluster	2	0	0	0	0	0	0	0	0	0	0	0
glycopeptide_resistance_gene_cluster;vanRO	60	1	0	0	5	0	1	0	0	0	0	0
kdpDE	22	10	0	0	0	0	0	0	0	0	0	0
aminocoumarin_self_resistant_parY	37	0	0	0	0	0	0	0	0	0	0	0
aminocoumarin_resistant_parY	37	0	0	0	0	0	0	0	0	0	0	0
rifampin_Arr	20	8	0	0	0	0	1	1	0	0	0	0
trimethoprim_resistant_dihydrofolate_reductase_dfr	12	9	0	0	1	0	0	0	0	0	0	0
RbpA_bacterial_RNA_polymerase-binding_protein	33	0	0	0	0	0	0	0	0	0	0	0
rifamycin-resistant_beta-subunit_of_RNA_polymerase_rpoB	19	1	2	3	1	0	0	0	0	1	0	0
vanSO;glycopeptide_resistance_gene_cluster	21	0	0	0	1	0	0	0	0	0	0	0
non-erm_23S_ribosomal_RNA_methyltransferase_G748	17	0	0	0	0	0	0	0	0	0	0	0
Bifidobacterium ileS conferring resistance to mupirocin	12	0	0	0	1	0	0	0	0	0	0	1
SMR_antibiotic_efflux_pump	2	13	0	0	2	0	0	0	0	0	0	0
rifampin_phosphotransferase	1	0	0	4	1	0	0	0	0	0	0	0
rifampin_monooxygenase	13	1	0	0	0	0	0	0	0	0	0	0
OXA_beta-lactamase	0	6	0	0	0	0	0	0	0	0	0	0
sulfonamide_resistant_sul	2	2	0	1	1	0	0	0	0	0	0	0
SPG_beta-lacatamase	0	2	0	0	0	0	0	0	0	0	0	0
class_A_LRA_beta-lactamase	2	3	0	0	0	0	0	0	0	0	0	0
NmcA_beta-lactamase	0	6	0	0	0	0	0	0	0	0	0	0
fosfomycin_thiol_transferase	0	5	0	0	1	0	0	0	0	0	0	0
pmr_phosphoethanolamine_transferase	4	2	0	0	0	0	0	0	0	0	0	0
class_C_LRA_beta-lactamase	0	1	0	0	0	0	0	0	0	0	0	0
vanJ_membrane_protein	5	0	0	0	0	0	0	0	0	0	0	0
AIM_beta-lactamase	0	4	0	0	0	0	0	0	0	0	0	0
ANT3	0	2	0	0	0	0	0	0	0	0	0	0
EXO_beta-lactamase	4	0	0	0	0	0	0	0	0	0	0	0
FEZ_beta-lactamase	0	0	2	0	0	1	0	0	0	0	0	0
THIN-B_beta-lactamase	0	0	0	0	0	0	0	0	0	0	0	0
subclass_B3_LRA_beta-lactamase	0	0	0	0	0	0	2	0	0	0	0	0
Erm_23S_ribosomal_RNA_methyltransferase	3	0	0	0	0	0	0	0	0	0	0	0
MPH	2	0	0	0	1	0	0	0	0	0	0	0
R39_beta-lactamase	2	0	0	0	0	0	0	0	0	0	0	0
SHV_beta-lactamase	0	1	0	0	0	0	0	0	0	0	0	0
class_A_Bacillus_anthracis_Bla_beta-lactamase	1	0	0	0	1	0	0	0	0	0	0	0
ABC-F_ATP-binding_cassette_ribosomal_protection_protein	0	0	0	0	1	0	0	0	0	0	0	0
Bah_amidohydrolase	0	0	0	0	0	1	0	0	0	0	0	0
CARB_beta-lactamase	0	1	0	0	0	0	0	0	0	0	0	0
CAT	0	0	0	0	1	0	0	0	0	0	0	0
CTX-M_beta-lactamase	0	1	0	0	0	0	0	0	0	0	0	0
Edeine_acetyltransferase	0	0	0	0	0	0	0	0	0	0	0	0
LEN_beta-lactamase	0	1	0	0	0	0	0	0	0	0	0	0
MATE_transporter	0	1	0	0	0	0	0	0	0	0	0	0
OKP_beta-lactamase	0	0	0	0	0	0	0	0	0	0	0	0
blaF_family_beta-lactamase	1	0	0	0	0	0	0	0	0	0	0	0
class_C_LRA_beta-lactamase;class_D_LRA_beta-lactamase	0	1	0	0	0	0	0	0	0	0	0	0
gimA_family_macrolide_glycosyltransferase	1	0	0	0	0	0	0	0	0	0	0	0
glycopeptide_resistance_gene_cluster;vanK	1	0	0	0	0	0	0	0	0	0	0	0
subclass_B1_Bacillus_anthracis_Bla_beta-lactamase	0	0	0	0	1	0	0	0	0	0	0	0
undecaprenyl_pyrophosphate_related_proteins	0	0	0	0	1	0	0	0	0	0	0	0
vanX;glycopeptide_resistance_gene_cluster	0	0	0	0	0	0	0	0	0	0	0	0
vanY;glycopeptide_resistance_gene_cluster	0	0	0	0	1	0	0	0	0	0	0	0
vanZ;glycopeptide_resistance_gene_cluster	0	0	0	0	1	0	0	0	0	0	0	0
