# Supplementary material for: Abundant antibiotic resistance genes in rhizobiome of the human edible Moringa oleifera medicinal plant
Source: Front Microbiol. 2022 Sep 15;13:990169. doi: 10.3389/fmicb.2022.990169 (PMC9524394; doi:10.3389/fmicb.2022.990169)
Supplement: Supplementary file 2 [file Data_Sheet_1.ZIP › Supplementry data/Table S5.xlsx]

## Sheet: Table S5
Table S5. Abundance of antibiotic resistance genes (ARGs) in samples of rhizobiomes (R1-R3) and bulk soil (S1-S3) microbiomes surrounding Moringa oleifera. Statistical analysis (t test) in different sheets was done for ARGs (shown in red) that have abundance of >20 ORFs.
ARG name	S1	S2	S3	R1	R2	R3	Description
mtrA	70	39	34	154	130	164	mtrA
oleC	51	34	31	80	68	78	oleC is an ABC transporter isolated from Streptomyces antibioticus and is involved in oleandomycin secretion.
soxR	36	23	29	76	66	82	SoxR is a redox-sensitive transcriptional activator that induces expression of a small regulon that includes the RND efflux pump-encoding operon mexGHI-opmD. SoxR was shown to be activated by pyocyanin.
novA	34	20	19	67	57	67	A type III ABC transporter, involved in the transport and resistance of novobiocin, identified on the novobiocin biosynthetic gene cluster
golS	25	42	43	47	43	41	GolS is a regulator activated by the presence of gold and promotes the expression of the MdsABC efflux pump.
vanRO	23	15	20	46	34	53	vanRO is a vanR variant found in the vanO gene cluster
parY mutant	23	15	13	44	39	44	point mutation on the Streptomyces rishiriensis parY resulting in aminocoumarin resistance
rpoB2	19	22	23	33	30	36	Due to gene duplication, the genomes of Nocardia species include both rifampin-sensitive beta-subunit of RNA polymerase (rpoB) and rifampin-resistant beta-subunit of RNA polymerase (rpoB2) genes with ~88% similarity between the two gene products. Expression of the rpoB2 variant results in replacement of rifampin sensitivity with rifampin resistance.
kdpE	18	16	11	33	25	35	kdpE is a transcriptional activator that is part of the two-component system KdpD/KdpE that is studied for its regulatory role in potassium transport and has been identified as an adaptive regulator involved in the virulence and intracellular survival of pathogenic bacteria. kdpE regulates a range of virulence loci through direct promoter binding.
RbpA	7	11	11	28	24	28	RNA-polymerase binding protein which confers resistance to rifampin.
ileS	16	9	10	22	22	21	Bifidobacteria have an intrinsically resistant form of ileS (isoleucyl-tRNA synthetase) that confers resistance to mupirocin.
myrA	12	2	7	24	16	22	myrA is a methyltransferase found in Micromonospora griseorubida and confers resistance to mycinamicin tylosin and lincosamides. Specifically this enzyme adds a methyl group to guanosine 748 (E. coli numbering) of 23S ribosomal RNA. MyrA is found in the mycinamicin biosynthetic cluster and is one mechanism by which M. griseorubida protects itself from self-destruction when producing this macrolid…
vanSO	11	10	2	19	16	22	vanSO is a vanS variant found in the vanO gene cluster
dfrA3	10	1	16	15	10	16	dfrA3 is an integron-encoded dihydrofolate reductase found in Escherichia coli
efrA	9	6	9	10	12	9	and both efrA and efrB are necessary to confer drug resistance. efrA is a part of the EfrAB efflux pump.
AAC(3)-IV	4	14	6	6	12	10	AAC(3)-IV is a plasmid-encoded aminoglycoside acetyltransferase in E. coli, C. jejuni and P. stutzeri
arr-1	2	7	4	12	12	12	arr-1 is a chromosome-encoded ribosyltransferase found in Mycobacterium smegmatis
iri	7	5	10	11	6	10	iri is a monooxygenase that confers resistance to rifampin found in Rhodococcus equi
rphA	7	8	7	8	9	8	The enzymatic inactivation of rifampin by phosphorylation at the 21-OH position.
lrfA	5	2	2	13	10	11	lfrA is involved in the active efflux of quinolones and is found in Mycobacterium smegmatis. lfrA corresponds to 2 loci in Pseudomonas aeruginosa PAO1 and 2 loci in Pseudomonas aeruginosa LESB58.
AAC(2')-Ib	3	4	1	13	10	10	AAC(2')-Ib is a chromosomal-encoded aminoglycoside acetyltransferase in M. fortuitum and A. baumannii
sul4	6	4	5	7	5	5	sul4 is a dihydropteroate synthase gene and mobile sulfonamide resistance gene shown to confer resistance when expressed in E. coli.
arr-4	1	2	1	8	6	8	arr-4 is an integron-encoded ribosyltransferase found in Pseudomonas aeruginosa
Escherichia coli acrA	4	3	5	4	4	5	AcrA is a subunit of the AcrAB-TolC multidrug efflux system that in E. coli.
MuxB	5	4	5	3	3	4	MuxB is one of the two necessary RND components in the Pseudomonas aeruginosa efflux pump system MuxABC-OpmB.
LRA-1	3	4	3	4	3	5	LRA-1 is a beta-lactamase isolated from soil samples in Alaska
OprM	3	3	3	4	4	5	MexVW-OprM is an outer membrane factor protein found in Pseudomonas aeruginosa and Burkholderia vietnamiensis. It is part of the MexAB-OprM
Pseudomonas aeruginosa CpxR	1	6	5	2	3	5	CpxR is directly involved in activation of expression of RND efflux pump MexAB-OprM in P. aeruginosa. CpxR is required to enhance mexAB-oprM expression and drug resistance in the absence of repressor MexR.
abeS	1	1	2	6	5	6	AbeS in an efflux pump of the SMR family of transporters found in Acinetobacter baumannii.
AAC(3)-Ic	3	4	2	4	3	4	AAC(3)-Ic is an integron-encoded aminoglycoside acetyltransferase in P. aeruginosa
Enterobacter cloacae acrA	5	4	3	3	2	3	AcrA is a subunit of the AcrAB-TolC multidrug efflux system that in E. cloacae.
MexE	2	4	5	2	3	4	MexE is the membrane fusion protein of the MexEF-OprN multidrug efflux complex.
dfrA22	1	1	1	6	4	5	dfrA22 is an integron-encoded dihydrofolate reductase found in Salmonella enterica
MexC	1	5	2	4	2	4	MexC is the membrane fusion protein of the MexCD-OprJ multidrug efflux complex.
rphB,tetB(48),BahA	4	2	3	3	3	3	NM
AAC(3)-Ib/AAC(6')-Ib''	2	3	4	3	2	3	AAC(3)-Ib/AAC(6')-Ib'' is an integron-encoded aminoglycoside acetyltransferase in P. aeruginosa
ceoB	4	5	5	0	1	2	ceoB is a cytoplasmic membrane component of the CeoAB-OpcM efflux pump
mdtC	3	3	4	3	2	2	MdtC is a transporter that forms a heteromultimer complex with MdtB to form a multidrug transporter. MdtBC is part of the MdtABC-TolC efflux complex. In the absence of MdtB
OprN	3	4	3	2	3	2	OprN is the outer membrane channel component of the MexEF-OprN multidrug efflux complex.
SPG-1	1	0	0	5	4	7	SPG-1 is a subclass B3 metallo-beta lactamase isolated from Sphingomonas sp.
tcr3	3	1	2	4	3	4	tcr3 is a tetracycline efflux pump that confers self-resistance to Streptomyces aureofaciens
AIM-1	1	1	2	4	4	4	AIM-1 is an Ambler class B beta-lactamase that hydrolyzes most beta-lactams except aztreonam and ceftazidime. It was isolated from Pseudomonas aeruginosa and was the first subclass B3 mobile-elements encoded beta-lactamase discovered.
baeR	1	4	3	1	3	4	BaeR is a response regulator that promotes the expression of MdtABC and AcrD efflux complexes.
farB	4	4	3	2	2	1	farB is the cytoplasmic transporter protein that is part of the farAB efflux pump. farB corresponds to 3 loci in Pseudomonas aeruginosa PAO1 and 3 loci in Pseudomonas aeruginosa LESB58.
rphB,tetB(48)	4	2	3	3	2	2	a strain of Paenibacillus isolated from Lechuguilla Cave
AAC(3)-Ia,floR	3	3	3	1	4	1	Klebsiella pneumoniae
AAC(6')-Ib-SK	1	2	2	3	3	4	AAC(6')-Ib-SK is a chromosomal-encoded aminoglycoside acetyltransferase in Streptomyces kanamyceticus
emrB	3	3	4	1	1	3	emrB is a translocase in the emrB -TolC efflux protein in E. coli. It recognizes substrates including carbonyl cyanide m-chlorophenylhydrazone (CCCP) nalidixic acid
FEZ-1	3	3	3	2	1	3	FEZ-1 is an Ambler class B MBL; subclass B3 first isolated from Legionella gormanii. It has activity against a broad range of beta-lactams and is only active with two Zn(II) ions in the active site.
NmcR	1	2	1	3	3	5	NmcR is a homolog of the LysR regulator found in Enterobacter cloacae that contribute to the regulation of NmcA beta-lactamase
oqxA,oqxB	3	4	5	0	2	1	RND efflux pump conferring resistance to fluoroquinolone
QepA2	1	1	2	3	4	4	QepA2 is a plasmid-mediated quinolone resistance pump found in an Escherichia coli isolate from France
rphB	4	2	3	2	2	2	rphB is a rifampin phosphotransferase protein found in Paenibacillus sp. LC231
ugd	0	2	1	5	3	4	PmrE is required for the synthesis and transfer of 4-amino-4-deoxy-L-arabinose (Ara4N) to Lipid A, which allows gram-negative bacteria to resist the antimicrobial activity of cationic antimicrobial peptides and antibiotics such as polymyxin
AAC(6')-Ic	1	2	0	4	3	4	AAC(6')-Ic is a chromosomal-encoded aminoglycoside acetyltransferase in S. marcescens
APH(6)-Ic	1	3	1	3	4	2	APH(6)-Ic is a transposon-encoded aminoglycoside phosphotransferase in S. enterica, P. aeruginosa and E. coli
efpA	2	3	2	2	3	2	efpA is an MFS transporter found in Mycobacterium tuberculosis.
EXO-1	4	4	4	1	0	1	Class A beta-lactamase found in Streptomyces albus G
floR	3	3	2	1	4	1	floR is a plasmid or chromosome-encoded chloramphenicol exporter that is found in Bordetella bronchiseptica
qacH	2	1	2	2	3	4	qacH is a subunit of the qac multidrug efflux pump in Vibrio cholerae
adeG	2	1	1	4	1	4	AdeG is the inner membrane transporter of the AdeFGH multidrug efflux complex.
arr-3	0	3	0	5	1	4	arr-3 is a plasmid-encoded ribosyltransferase found in Vibrio fluvialis
MexB	3	3	2	2	1	2	MexB is the inner membrane multidrug exporter of the efflux complex MexAB-OprM.
MexK	1	2	1	3	3	3	mexK is the inner membrane resistance-nodulation-cell division (RND) transporter in the MexJK multidrug efflux protein.
FosX	2	0	0	5	2	3	FosX is an enzyme used to confer resistance to fosfomycin. It's dependent on the cofactor manganese (II) and uses water to generate a vicinal diol.
otr(A)	2	2	2	2	2	2	otr(A) is an oxytetracycline resistance ribosomal protection protein found in Streptomyces rimosus
AAC(3)-Ib	0	2	2	2	3	2	AAC(3)-Ib is an integron-encoded aminoglycoside acetyltransferase in P. aeruginosa
bcrA	3	1	1	2	2	2	bcrA is an ABC transporter found in Bacillus licheniformis that confers bacitracin resistance
MuxA	2	1	0	3	2	3	MuxA is a membrane fusion protein component of the efflux pump system MuxABC-OpmB in Pseudomonas aeruginosa.
OXA-42	1	1	0	3	3	3	OXA-42 is a beta-lactamase found in Burkholderia pseudomallei
THIN-B	3	2	4	1	0	1	THIN-B isolated from Janthinobacterium lividum, hydrolyzes a broad spectrum of beta-lactams including penicillins, cephalosporins and and carbapenems.
AAC(2')-Ic	1	1	0	4	1	3	AAC(2')-Ic is a chromosomal-encoded aminoglycoside acetyltransferase in M. tuberculosis and M. bovis
MexA	2	3	3	0	1	1	MexA is the membrane fusion protein of the MexAB-OprM multidrug efflux complex.
TriC	2	2	2	1	1	2	TriC is a resistance nodulation cell division (RND) transporter that is a part of TriABC-OpmH, a triclosan-specific efflux protein.
vanJ	5	2	3	0	0	0	vanJ is a novel membrane protein that confers resistance to teicoplanin and its derivatives in Streptomyces coelicolor by recycling undecaprenol pyrophosphate during cell wall biosynthesis.
LRA-18	1	2	1	2	2	1	LRA-18 is a beta-lactamase isolated from soil samples in Alaska
OXA-18	2	3	3	0	1	0	OXA-18 is a beta-lactamase found in P. aeruginosa and Rickettsia.
AAC(3)-IIIc	0	1	1	2	2	2	AAC(3)-IIIc is an aminoglycoside acetyltransferase in P. aeruginosa
AAC(6')-Isa	1	0	0	2	2	3	AAC(6')-Isa is a plasmid-encoded aminoglycoside acetyltransferase in Streptomyces albulus
adeL	1	2	2	1	1	1	AdeL is a regulator of AdeFGH in Acinetobacter baumannii. AdeL mutations are associated with AdeFGH overexpression and multidrug resistance.
CRP	3	2	2	0	1	0	CRP is a global regulator that represses MdtEF multidrug efflux pump expression.
mphE	1	0	1	2	2	2	mphE is a macrolide phosphotransferase that phosphorylates macrolides in GTP- dependent manner at 2'-OH hydroxyl of desosamine sugar of macrolides.
AAC(3)-Id	0	0	1	3	1	2	AAC(3)-Id is an aminoglycoside acetyltransferase encoded by genomic islands and integrons in S. enterica
arlR	1	2	2	1	0	1	ArlR is a response regulator that binds to the norA promoter to activate expression. ArlR must first be phosphorylated by ArlS.
OXA-198	3	2	2	0	0	0	OXA-198 is a beta-lactamase found in Pseudomonas aeruginosa
OXA-29	0	1	1	2	2	1	OXA-29 is a beta-lactamase found in Legionella gormanii
R39	1	2	2	1	0	1	Class A beta-lactamase found in Actinomadura R39
vanHO	2	2	1	1	1	0	vanHO is a vanH variant in the vanO gene cluster
adeF	1	1	1	1	1	1	AdeF is the membrane fusion protein of the multidrug efflux complex AdeFGH.
APH(6)-Ib	2	2	2	0	0	0	APH(6)-Ib is a chromosomal-encoded aminoglycoside phosphotransferase in S. glaucescens
dfrA26	0	0	0	2	2	2	dfrA26 is an integron-encoded dihydrofolate reductase found in Escherichia coli
Erm(39)	0	1	1	1	2	1	ErmD confers MLSb phenotype.
ErmV	2	2	2	0	0	0	ErmV is a plasmid-mediated methyltransferase found in Streptomyces viridochromogenes
farA	0	1	2	1	1	1	farA is the membrane fusion protein that is part of the farAB efflux pump.
mdsA	1	0	0	2	1	2	MdsA is the membrane fusion protein of the multidrug and metal efflux complex MdsABC.
mdsB	1	1	1	1	1	1	MdsB is the inner membrane transporter of the multidrug and metal efflux complex MdsABC. mdsB corresponds to 1 locus in Pseudomonas aeruginosa PAO1 (gene name: mexQ) and 2 loci in Pseudomonas aeruginosa LESB58.
AAC(6')-Ij	0	1	0	2	0	2	AAC(6')-Ij is a chromosomal-encoded aminoglycoside acetyltransferase in Acinetobacter genomosp. 13
arr-5	0	0	0	2	1	2	arr-5 is an integron-encoded ribosyltransferase found in Pseudomonas aeruginosa
Bla2,Bla1	2	0	0	1	1	1	found in Bacillus anthracis
LRA-12	2	2	1	0	0	0	LRA-12 is a beta-lactamase isolated from soil samples in Alaska
PmpM	1	1	1	1	0	1	PmpM is a multidrug efflux pump belonging to the MATE family of Pseudomonas aeruginosa. PmpM is an H+ drug antiporter and is the first reported case of an H+ coupled efflux pump in the MATE family. PmpM confers resistance to fluoroquinolones
vanRF	2	0	0	1	1	1	vanRF is a vanR variant found in the vanF gene cluster
AAC(3)-IIb	0	0	1	1	1	1	AAC(3)-IIb is an aminoglycoside acetyltransferase in E. coli
AAC(3)-IIc	0	0	1	1	1	1	AAC(3)-IIc is a plasmid-encoded aminoglycoside acetyltransferase in E. coli and P. aeruginosa
AAC(6')-Iy	1	0	0	1	1	1	AAC(6')-Iy is a chromosomal-encoded aminoglycoside acetyltransferase in S. enteritidis and S. enterica. Regulatory mutation required to increase expression of this chromosomally-encoded gene for resistance. In the specific system
AcrE	1	1	1	0	1	0	AcrE is a membrane fusion protein
AxyX	0	1	1	1	0	1	AxyX is the inner membrane transporter of the AxyXY-OprZ efflux pump system in Achromobacter spp.
Bla1	1	0	0	1	1	1	Bla1 is a chromosomal-encoded beta-lactamase
ErmO	1	1	1	0	0	1	ErmO is a methyltransferase found in the spiramycin producer Streptomyces ambofaciens. Like other Erm enzymes
fexA	1	0	0	1	1	1	fexA is a plasmid-encoded chloramphenicol exporter that is found in Staphylococcus lentus
LRA-10	0	1	0	1	1	1	LRA-10 is a beta-lactamase isolated from soil samples in Alaska
LRA-13	0	1	0	1	1	1	LRA-13 is a class D/class C fusion bifunctional beta-lactamase isolated from soil samples in Alaska.
mexN	1	1	1	0	1	0	MexN is the inner membrane transporter of the MexMN-OprM multidrug efflux complex.
OprJ	0	1	1	1	0	1	OprJ is the outer membrane channel component of the MexCD-OprJ multidrug efflux complex.
qacB	1	0	1	1	0	1	qacB is a subunit of the qac multidrug efflux pump
QepA1	1	0	0	1	1	1	QepA1 is a plasmid-mediated efflux pump in E. coli
SHV-23	1	1	1	1	0	0	SHV-23 is an extended-spectrum beta-lactamase that has been found in clinical isolates.
vanRM	1	0	0	1	1	1	vanRM is a vanR variant found in the vanM gene cluster
AAC(3)-IIIb	0	2	1	0	0	0	AAC(3)-IIIb is an aminoglycoside acetyltransferase in P. aeruginosa
AAC(3)-VIIa	0	0	0	1	1	1	AAC(3)-VIIa is a chromosomal-encoded aminoglycoside acetyltransferase in Streptomyces rimosus
AAC(3)-Xa	0	1	1	1	0	0	AAC(3)-Xa is a chromosomal-encoded aminoglycoside acetyltransferase in Streptomyces griseus
AAC(6')-Iaa	1	0	0	1	1	0	AAC(6')-Iaa is a chromosomal-encoded aminoglycoside acetyltransferase in S. typhimurium
AAC(6')-Ib7	0	1	1	0	1	0	AAC(6')-Ib7 is a plasmid-encoded aminoglycoside acetyltransferase in E. cloacae and C. freundii
AAC(6')-If	0	0	0	1	1	1	AAC(6')-If is a plasmid-encoded aminoglycoside acetyltransferase in E. cloacae
AAC(6')-Iw	0	0	1	1	0	1	AAC(6')-Iw is a chromosomal-encoded aminoglycoside acetyltransferase in Acinetobacter sp.
aadA16	1	1	1	0	0	0	aadA16 is an aminoglycoside nucleotidyltransferase gene encoded by plasmids and integrons in E. coli
acrD	0	0	0	1	1	1	AcrD is an aminoglycoside efflux pump expressed in E. coli. Its expression can be induced by indole
adeH	1	1	1	0	0	0	AdeH is the outer membrane channel protein of the AdeFGH multidrug efflux complex.
amrA	0	0	0	1	1	1	amrA is the efflux pump subunit of the AmrAB-OprM multidrug efflux complex. amrA corresponds to 1 locus in Pseudomonas aeruginosa PAO1 and 1 locus in Pseudomonas aeruginosa LESB58.
arr-2	0	1	1	0	0	1	arr-2 is an integron-encoded ribosyltransferase found in Pseudomonas aeruginosa
CARB-5	1	1	1	0	0	0	CARB-5 is a beta-lactamase found in Acinetobacter calcoaceticus
dfrA20	1	0	0	1	1	0	dfrA20 is a plasmid-encoded dihydrofolate reductase found in Pasteurella multocida
Erm(41)	0	0	0	1	1	1	Erm41 confers MLSb phenotype.
gimA	1	1	1	0	0	0	pikromycin
LEN-21	0	0	0	1	1	1	LEN-21 is a beta-lactamase found in Klebsiella pneumoniae
LRA-5	1	1	0	0	0	1	LRA-5 is a beta-lactamase isolated from soil samples in Alaska
MexD	1	1	1	0	0	0	MexD is the multidrug inner membrane transporter of the MexCD-OprJ complex.
MexJ	1	1	1	0	0	0	mexJ is the membrane fusion protein of the MexJK multidrug efflux protein.
mexM	0	1	1	0	1	0	mexM is the membrane fusion protein of the MexMN-OprM multidrug efflux complex.
MexW	1	1	1	0	0	0	MexW is the RND-type membrane protein of the efflux complex MexVW-OprM.
OprZ	1	1	1	0	0	0	OprZ is the outer membrane component of the AxyXY-OprZ efflux pump system in Achromobacter spp.
OXA-59	0	0	0	1	1	1	OXA-59 is a beta-lactamase found in Burkholderia pseudomallei
vanKI	1	0	0	0	1	1	VanKI is a peptidoglycan bridge formation protein also known as FemAB that is part of the VanI glycopeptide resistance gene cluster.
vanRC	0	0	0	1	1	1	vanRC is a vanR variant found in the vanC gene cluster
AAC(6')-Iak	0	0	0	0	1	1	AAC(6')-Iak is a 6'-N-aminoglycoside acetyltransferase-encoding gene isolated from a multidrug-resistant clinical isolate of Stenotrophomonas maltophilia
aadA11	0	0	0	0	1	1	aadA11 is an integron-encoded aminoglycoside nucleotidyltransferase gene in E. coli and P. aeruginosa
aadA5	0	1	1	0	0	0	transposons and integrons in E. coli
aadA7,AAC(3)-Ia	0	0	2	0	0	0	P. aeruginosa
AcrF	0	1	1	0	0	0	AcrF is a inner membrane transporter
APH(3'')-Ia	0	1	1	0	0	0	APH(3'')-Ia is a chromosomal-encoded aminoglycoside phosphotransferase in S. griseus
BahA	0	0	0	0	1	1	Bacitracin amidohydrolase found in Paenibacillus sp. LC231
blaF	0	1	1	0	0	0	Class A beta-lactamase found in Mycobacterium fortuitum
CTX-M-38	0	0	0	1	0	1	CTX-M-38 is a beta-lactamase found in Escherichia coli
EdeQ	0	0	0	1	0	1	EdeQ is an N-acetyltransferase enzyme that confers high-level self-resistance to edeine in Brevibacillus brevis
LRA-19	1	1	0	0	0	0	LRA-19 is a beta-lactamase isolated from soil samples in Alaska
LRA-8	1	0	1	0	0	0	LRA-8 is a beta-lactamase isolated from soil samples in Alaska
MexV	1	1	0	0	0	0	MexV is the membrane fusion protein of the MexVW-OprM multidrug efflux complex.
mexX	0	1	1	0	0	0	MexX is the membrane fusion protein of the MexXY-OprM multidrug efflux complex.
OKP-A-7	0	1	0	0	1	0	OKP-A-7 is a beta-lactamase found in Klebsiella pneumoniae
OXA-12	0	0	1	0	1	0	OXA-12 is a beta-lactamase found in Aeromonas jandaei
PmrF	0	0	0	1	0	1	PmrF is required for the synthesis and transfer of 4-amino-4-deoxy-L-arabinose (Ara4N) to Lipid A
SHV-137	0	0	0	1	0	1	SHV-137 is a beta-lactamase.
Streptomyces lividans cmlR	0	0	0	1	0	1	cmlR is a plasmid or chromosome-encoded chloramphenicol resistance determinant (putative transmembrane protein) that is found in Escherichia coli and Streptomyces lividans
vanRG	2	0	0	0	0	0	vanRG is a vanR variant found in the vanG gene cluster
vanXO	0	0	0	1	0	1	vanXO is a vanX variant found in the vanO gene cluster
AAC(3)-Ia	0	0	1	0	0	0	AAC(3)-Ia is an aminoglycoside acetyltransferase encoded by plasmids
AAC(6')-Ik	0	0	1	0	0	0	AAC(6')-Ik is a chromosomal-encoded aminoglycoside acetyltransferase in Acinetobacter sp.
AAC(6')-Iu	0	0	0	1	0	0	AAC(6')-Iu is a chromosomal-encoded aminoglycoside acetyltransferase in Acinetobacter genomosp. 17
aadA7	0	0	1	0	0	0	aadA7 is an integron-encoded aminoglycoside nucleotidyltransferase gene in V. fluvialis
Bacillus Cluster A intrinsic mph	1	0	0	0	0	0	Bacillus Cluster A mph are chromosomally-encoded macrolide phosphotransferases that inactivate 14- and 15-membered macrolides such as erythromycin
bcrC	1	0	0	0	0	0	bcrC is an undecaprenyl pyrophosphate phosphatase that has a role in bacitracin resistance if it is overexpressed. It is isolated from Bacillus subtilis.
Bla2	1	0	0	0	0	0	Bla2 is a chromosomal-encoded beta-lactamase
Clostridium butyricum catB	1	0	0	0	0	0	catB is a chromosome-encoded variant of the cat gene found in Clostridium butyricum
dfrG	1	0	0	0	0	0	dfrG is a plasmid-encoded dihydrofolate reductase found in Staphylococcus aureus
FosB	1	0	0	0	0	0	FosB is dependent on the cofactor Magnesium (II) and uses either bacillithiol or L-cysteine to open up the epoxide ring of fosfomycin.
lsaB	1	0	0	0	0	0	LsaB is an ABC-F subfamily protein expressed in Staphylococcus sciuri. It confers resistance to clindamycin.
Staphylococcus mupA conferring resistance to mupirocin	1	0	0	0	0	0	An alternative isoleucyl-tRNA synthetase conferring resistance to mupirocin.
tetB(48)	0	0	0	1	0	0	Tetracycline resistant TetB(48) efflux pump found in Paenibacillus sp. LC231
vanRE	1	0	0	0	0	0	vanRE is a vanR variant found in the vanE gene cluster
vanSM	1	0	0	0	0	0	vanSM is a vanS variant found in the vanM gene cluster
vanYF	1	0	0	0	0	0	vanYF is a vanY variant found in the vanF gene cluster
vanZF	1	0	0	0	0	0	vanZF is a vanZ variant found in the vanF gene cluster
ykkC	1	0	0	0	0	0	ykkC is an SMR-type protein that is a subunit of the ykkCD efflux pump

## Sheet: mtrA
t-Test: Two-Sample Assuming Equal Variances
	Variable 1	Variable 2
Mean	47.6667	149.333
Variance	380.333	305.333
Observations	3	3
Pooled Variance	342.833
Hypothesized Mean Difference	0
df	4
t Stat	-6.72485
P(T<=t) one-tail	0.00127331
t Critical one-tail	2.13185
P(T<=t) two-tail	0.00254662
t Critical two-tail	2.77645

## Sheet: oleC
t-Test: Two-Sample Assuming Equal Variances
	Variable 1	Variable 2
Mean	38.6667	75.3333
Variance	116.333	41.3333
Observations	3	3
Pooled Variance	78.8333
Hypothesized Mean Difference	0
df	4
t Stat	-5.05781
P(T<=t) one-tail	0.0035958
t Critical one-tail	2.13185
P(T<=t) two-tail	0.00719159
t Critical two-tail	2.77645

## Sheet: soxR
t-Test: Two-Sample Assuming Equal Variances
	Variable 1	Variable 2
Mean	29.3333	74.6667
Variance	42.3333	65.3333
Observations	3	3
Pooled Variance	53.8333
Hypothesized Mean Difference	0
df	4
t Stat	-7.56724
P(T<=t) one-tail	0.000817388
t Critical one-tail	2.13185
P(T<=t) two-tail	0.00163478
t Critical two-tail	2.77645

## Sheet: novA
t-Test: Two-Sample Assuming Equal Variances
	Variable 1	Variable 2
Mean	24.3333	63.6667
Variance	70.3333	33.3333
Observations	3	3
Pooled Variance	51.8333
Hypothesized Mean Difference	0
df	4
t Stat	-6.69117
P(T<=t) one-tail	0.00129737
t Critical one-tail	2.13185
P(T<=t) two-tail	0.00259473
t Critical two-tail	2.77645

## Sheet: golS
t-Test: Two-Sample Assuming Equal Variances
	Variable 1	Variable 2
Mean	36.6667	43.6667
Variance	102.333	9.33333
Observations	3	3
Pooled Variance	55.8333
Hypothesized Mean Difference	0
df	4
t Stat	-1.14735
P(T<=t) one-tail	0.157598
t Critical one-tail	2.13185
P(T<=t) two-tail	0.315195
t Critical two-tail	2.77645

## Sheet: vanRO
t-Test: Two-Sample Assuming Equal Variances
	Variable 1	Variable 2
Mean	19.3333	44.3333
Variance	16.3333	92.3333
Observations	3	3
Pooled Variance	54.3333
Hypothesized Mean Difference	0
df	4
t Stat	-4.15387
P(T<=t) one-tail	0.00710783
t Critical one-tail	2.13185
P(T<=t) two-tail	0.0142157
t Critical two-tail	2.77645

## Sheet: parY mutant
t-Test: Two-Sample Assuming Equal Variances
	Variable 1	Variable 2
Mean	17	42.3333
Variance	28	8.33333
Observations	3	3
Pooled Variance	18.1667
Hypothesized Mean Difference	0
df	4
t Stat	-7.27948
P(T<=t) one-tail	0.000946163
t Critical one-tail	2.13185
P(T<=t) two-tail	0.00189233
t Critical two-tail	2.77645

## Sheet: rpoB2
t-Test: Two-Sample Assuming Equal Variances
	Variable 1	Variable 2
Mean	21.3333	33
Variance	4.33333	9
Observations	3	3
Pooled Variance	6.66667
Hypothesized Mean Difference	0
df	4
t Stat	-5.53399
P(T<=t) one-tail	0.00260546
t Critical one-tail	2.13185
P(T<=t) two-tail	0.00521092
t Critical two-tail	2.77645

## Sheet: kdpE
t-Test: Two-Sample Assuming Equal Variances
	Variable 1	Variable 2
Mean	15	31
Variance	13	28
Observations	3	3
Pooled Variance	20.5
Hypothesized Mean Difference	0
df	4
t Stat	-4.32801
P(T<=t) one-tail	0.00618452
t Critical one-tail	2.13185
P(T<=t) two-tail	0.012369
t Critical two-tail	2.77645

[truncated: 2 more sheets: RbpA, ileS]
