# Supplementary material for: Abundant antibiotic resistance genes in rhizobiome of the human edible Moringa oleifera medicinal plant
Source: Front Microbiol. 2022 Sep 15;13:990169. doi: 10.3389/fmicb.2022.990169 (PMC9524394; doi:10.3389/fmicb.2022.990169)
Supplement: Supplementary file 2 [file Data_Sheet_1.ZIP › Supplementry data/Table S2 2.xlsx]

## Sheet: Table S2
Table S2. Alignment results for antibiotic resistance ORFs generated from rhizobiomes (R) and bulk soil (S) microbiomes surrounding Moringa oleifera. Query ID refers to genes uniquely found in the three rhizobiome (R1-R3) or bulk soil microbiome (S1-S3) samples
Query_ID	Align_length (nt)	Mismatch (nt)	Gap (nt)	Gene_start (nt no.)	Gene_end (nt no.)	E_value
R1_215182	1210	371	19	13	1188	0
R1_10433	1208	391	16	16	1175	0
S1_200420	1207	358	22	2	1171	0
S1_270801	1158	341	6	3	1160	0
R3_18744	1120	427	17	1	1066	0
S1_134775	1105	281	4	16	1119	0
R1_13095	1077	440	21	9	1013	0
S3_465866	1077	443	19	9	1013	0
S1_421409	1074	444	22	8	1004	1.3e-310
S3_813214	1070	438	20	9	1005	0
S1_729334	1048	478	5	1	1047	2.9e-302
R1_83421	1017	494	2	14	1029	0
S3_208262	962	432	6	1	960	1.1e-276
S1_141907	909	318	1	3	910	0
S3_938155	908	219	6	5	910	0
R2_268574	885	303	3	1	869	0
R1_202502	883	230	2	1	868	0
S1_366296	860	279	0	5	864	0
R1_45489	853	378	3	13	863	7.9e-253
S1_563226	834	315	7	2	816	1.9e-261
R3_198728	828	359	4	1	823	2e-242
R3_13306	824	311	3	5	828	8.5e-276
R3_287127	820	382	5	3	808	6e-199
R3_77788	806	282	4	1	803	4.2e-288
S2_154066	762	178	4	10	760	0
R2_263075	744	234	0	1	744	1.5e-292
R3_311117	735	116	1	1	735	0
S1_81820	734	191	9	1	700	6.3e-248
S1_55886	706	245	7	3	696	3.1e-244
S1_124278	698	196	2	2	694	4.9e-290
S3_848897	697	214	5	6	702	1.7e-266
S1_672462	695	222	4	3	693	4e-260
S3_516058	695	195	1	3	693	2.4e-289
S1_298363	692	337	2	1	688	1.5e-190
R2_209604	689	313	8	9	685	8.1e-197
S1_488501	668	198	9	1	654	2.3e-217
R1_215026	662	254	9	8	631	7.4e-221
S3_462372	660	180	7	1	659	1.6e-245
S1_681116	658	165	3	3	649	3.5e-282
S3_463780	645	189	2	1	641	1.6e-258
R1_60593	628	191	4	1	627	8.3e-165
S3_216949	615	227	7	1	584	3e-198
S3_78628	601	197	3	12	606	1.2e-178
S1_56940	600	244	4	16	610	1.7e-174
S3_696291	595	123	3	1	594	1.2e-273
S2_488622	573	230	1	4	576	2.4e-184
S3_867002	560	245	0	1	560	5.3e-170
S3_676239	557	134	1	18	570	7.9e-246
S3_236569	556	199	4	4	551	1.8e-170
S1_328012	553	202	3	4	549	4.3e-172
R3_31095	549	246	3	1	540	8e-139
S1_58764	548	231	4	1	537	2.3e-170
R2_236240	540	169	0	1	540	1.2e-214
R3_255521	536	231	4	2	528	2.3e-146
S3_359173	530	215	6	1	505	9.3e-158
R1_83407	528	239	0	1	528	2.7e-170
S2_136888	528	140	1	3	530	3.8e-234
S1_575111	525	185	2	1	521	2.4e-185
S1_731786	521	136	5	2	512	4.5e-184
S3_268657	513	178	1	1	513	4.2e-190
S1_624840	509	158	5	1	509	2.4e-185
S2_500991	507	135	5	1	505	3.7e-199
S3_454632	500	206	1	1	499	5.4e-158
S3_230359	499	215	1	2	500	2.6e-134
S1_123146	498	234	0	1	498	9.4e-134
S3_293395	498	124	3	1	498	1.4e-219
S3_660533	497	174	2	11	495	2.3e-161
S2_481831	494	194	3	2	489	1e-164
S2_138153	492	232	0	8	499	1.1e-126
S3_307277	492	213	1	2	493	2.6e-131
R1_115224	490	98	0	1	490	1.1e-224
S3_859414	490	173	7	1	460	3.4e-167
S1_631579	485	217	5	1	468	9.3e-131
S3_546565	485	220	2	1	485	1.4e-129
R2_1271	477	175	1	1	477	8.2e-164
S1_425064	477	131	1	1	473	4.4e-194
S1_209083	476	206	1	1	476	1.6e-146
S3_162921	474	154	3	1	467	8.4e-153
S3_231030	464	177	3	5	461	1.3e-129
S3_281800	463	159	2	21	481	3.1e-179
S3_557208	459	214	3	1	452	1.7e-118
S3_494059	456	179	0	1	456	1.1e-146
S3_690018	445	183	2	25	454	1.1e-144
R3_312826	442	213	4	1	442	9.8e-111
S1_560431	437	168	4	1	433	1.1e-130
R3_147376	436	186	4	1	433	4.3e-133
R1_331607	435	206	3	1	435	1.2e-113
S2_104914	426	137	1	1	401	3.7e-141
R2_320805	423	138	1	20	442	5.1e-144
S2_290190	409	154	5	15	418	4.1e-122
S3_734634	407	197	1	2	408	6.3e-94
R2_177253	406	191	4	1	402	5.7e-89
R3_306139	406	187	1	1	405	7.1e-124
S3_308806	406	186	0	1	406	5.5e-108
S2_175533	399	171	4	2	400	2.9e-101
R1_279625	393	103	0	4	396	2.3e-159
R2_220128	392	164	1	1	392	1.4e-103
R1_331965	391	179	1	1	391	3.9e-95
S3_754536	388	122	2	2	384	1.6e-154
S1_647764	387	164	5	24	406	3.6e-107
S1_776062	380	164	2	1	380	8.2e-106
S3_252214	375	136	3	1	369	2.1e-127
S1_129939	369	120	1	1	369	1.9e-136
S1_379798	365	129	1	1	364	1.5e-133
R1_63770	364	80	2	1	364	5.5e-152
R1_47427	361	111	0	1	361	5.1e-145
R1_281765	360	119	3	21	355	1.2e-111
R2_195639	360	163	4	48	405	6.5e-93
S1_167547	360	161	2	3	353	1.8e-86
R3_304793	359	113	1	1	358	9.3e-144
S1_782085	358	139	2	1	356	3.7e-100
S3_803067	358	113	0	1	358	2.3e-134
S3_305114	357	121	4	2	351	3.3e-117
S3_801778	357	163	3	10	364	4e-81
S1_289973	355	166	2	74	425	6.1e-110
S1_330137	351	130	4	7	350	4.1e-112
S3_531530	348	100	3	22	359	1.5e-112
S1_646466	347	148	2	4	349	4.9e-57
S1_545070	346	169	2	1	345	9.1e-67
S1_82745	345	101	2	16	353	1.6e-119
S3_719482	344	153	2	1	344	6.3e-93
S1_87022	342	86	2	27	352	4.2e-120
S1_233774	341	101	1	16	351	1.1e-118
S2_501765	339	91	0	1	339	5.5e-138
S3_58715	339	144	3	1	337	5.2e-88
S2_469518	335	109	1	3	337	2.2e-123
S1_314038	333	161	2	2	333	1.5e-84
S1_679614	332	155	4	3	333	6.5e-91
R1_79423	331	158	1	137	467	1.2e-90
R3_66838	330	163	0	214	543	1e-86
S1_63666	330	161	3	17	345	1.4e-83
S1_270283	328	135	4	7	332	7.1e-98
S1_736823	328	156	2	4	326	9.4e-61
S1_787421	327	151	3	8	333	8e-89
S3_198461	327	146	2	4	326	3e-93
S1_310692	326	143	2	12	334	4.1e-93
S2_112284	326	145	1	15	340	1.2e-95
S1_207704	325	133	3	1	325	6.3e-83
S1_419789	325	150	3	9	330	1e-83
S1_829551	325	136	4	9	321	1e-80
S1_48262	324	134	2	7	327	4.6e-97
S3_551082	324	148	2	6	326	1.9e-90
S1_181311	323	146	2	4	324	1.2e-92
S1_74534	323	153	2	6	323	1.9e-82
S3_420038	323	146	3	5	324	8.3e-83
R3_190161	322	140	1	3	324	1e-96
S3_18245	322	100	1	1	321	8.1e-131
S3_894723	322	135	4	5	321	6.5e-88
S3_316385	321	141	2	6	324	9.6e-95
S3_753519	320	140	3	11	320	3.7e-83
S3_836364	320	151	4	5	318	7.9e-78
S1_137307	319	157	1	12	329	1.4e-85
S2_306648	319	140	1	5	323	2.9e-88
S3_40654	319	140	2	26	336	1.4e-85
S1_345529	318	137	1	9	325	8.1e-97
S3_808894	318	143	0	8	325	5.7e-95
S3_868339	318	154	1	3	319	1.1e-87
S3_899793	318	138	2	4	319	1.8e-93
R1_168871	317	152	1	2	316	2.2e-88
S1_286595	317	147	3	9	321	9.6e-80
S1_481943	317	146	3	332	646	7.9e-85
S1_85059	317	137	1	6	321	1.1e-93
S3_132050	317	140	1	9	324	1.3e-91
S3_144835	317	151	1	10	326	9.2e-88
S3_778697	317	151	3	6	319	7.4e-84
S1_28211	316	140	0	8	323	7.8e-97
S1_420783	316	136	2	5	318	8.4e-96
S1_505233	316	136	2	7	319	3.9e-88
R1_270615	315	132	1	9	323	4.2e-93
S1_16522	313	151	2	6	314	2.8e-78
S1_258895	313	141	1	1	312	8e-94
S1_564784	313	130	1	7	318	6.2e-94
S3_525792	312	154	0	2	313	1.3e-89
S1_251851	311	133	3	1	309	1.6e-81
S1_436058	311	141	2	5	312	1.2e-84
S1_698210	311	130	4	11	316	3e-88
S2_199278	311	135	1	7	316	6.4e-91
S3_415121	311	126	3	2	310	1.4e-92
S3_505583	311	132	3	9	314	5.2e-88
S3_838044	311	146	0	3	313	3.9e-77
R1_115200	309	2	0	1	309	3.3e-174
S3_671075	309	145	3	16	322	3.4e-81
S1_384843	308	139	3	11	315	1.2e-78
S1_749948	308	79	0	15	322	2.8e-123
S1_775309	307	148	2	9	312	9.4e-79
S2_282155	307	128	4	10	308	9.1e-87
S3_815779	307	145	1	152	458	3.4e-85
R1_11341	306	68	0	4	309	5.9e-139
S2_225742	306	125	1	9	309	5.7e-92
S3_770099	306	142	1	5	309	1.8e-85
R1_8237	304	146	1	2	300	2.8e-80
S1_530458	304	148	1	2	305	3.2e-79
S1_948	304	141	3	11	311	2.2e-75
R3_220493	303	49	1	6	307	4e-119
S3_396177	302	128	2	3	304	1.5e-78
S3_14492	301	139	1	5	305	4.4e-86
S1_276878	300	138	2	18	315	1.3e-69
S3_371688	300	81	0	1	300	8.4e-122
S3_781687	299	101	3	1	295	3e-103
R1_276729	298	37	0	1	298	3.2e-158
S1_777706	298	124	3	1	296	4.7e-85
R1_5482	297	146	1	12	307	2e-81
S3_313600	297	98	2	1	293	1e-108
S1_593049	296	130	1	2	297	1.7e-77
S3_262936	296	139	1	1	296	2.9e-66
S3_399232	296	137	3	2	296	1.9e-66
S1_44760	294	142	3	4	296	1.1e-76
S1_680746	294	125	5	6	280	5.2e-65
R2_206189	293	131	4	29	314	1.6e-78
S3_428135	292	140	1	4	295	4.2e-79
S3_735110	292	123	4	234	506	1.2e-67
R1_47428	291	117	3	1	283	1e-92
R3_65528	290	48	0	1	290	8.9e-137
S3_158008	290	133	4	1	286	3e-76
R1_217059	289	108	3	6	292	1.5e-104
R3_274835	289	135	3	19	305	1.4e-71
S1_573617	288	115	6	10	271	4.1e-59
S2_102407	288	111	2	6	288	1.7e-71
S3_757415	288	112	2	1	288	8.4e-79
S1_284816	287	88	0	6	292	2.9e-111
S1_616303	287	97	0	24	310	4.2e-108
S2_189893	285	106	3	1	269	1.1e-75
S3_700480	284	79	0	1	284	1e-113
S3_724578	283	79	1	17	299	2.4e-105
R2_250928	282	126	1	6	287	1e-84
S1_356095	282	137	2	7	284	3.5e-70
S1_412566	279	135	1	14	290	3.2e-65
S1_824484	279	137	1	2	278	1.8e-62
S3_508822	279	136	2	1	278	8.1e-64
S3_795648	279	89	1	1	279	1.6e-90
R3_129937	278	119	0	6	283	4.4e-96
R1_142523	274	118	2	21	275	2.5e-72
S1_323185	274	112	0	8	281	6.8e-92
R2_218004	273	128	1	4	275	9.7e-72
S1_530259	271	85	1	2	272	2.6e-96
R1_11339	270	110	5	1	262	8e-76
S2_106425	269	117	1	24	292	6.8e-79
R3_332850	267	125	2	11	276	6.8e-78
S1_795054	267	119	1	1	267	7.8e-79
S3_348566	266	121	2	8	273	1.7e-63
S1_119796	265	93	0	13	277	1.3e-89
S3_572731	265	117	1	7	270	2.7e-74
S1_122157	264	124	2	58	316	2.6e-73
S1_244651	264	104	2	2	263	1.3e-86
R1_200114	263	91	5	18	272	1.5e-80
S3_43724	262	119	1	1	262	4.2e-72
S3_511235	262	111	1	14	273	8.5e-65
S1_109344	260	125	3	12	269	6.5e-61
S2_139484	259	110	0	1	259	4e-83
S2_503538	259	122	1	1	258	3.6e-73
S1_339001	258	114	4	1	250	3.4e-63
S3_629376	258	125	3	7	261	3.5e-61
S3_761058	258	121	1	12	269	2.9e-65
R3_172950	257	117	2	8	262	2.6e-67
S2_382340	257	117	3	8	263	2.7e-63
R1_158542	256	7	0	8	263	1.3e-142
R1_93122	256	116	2	3	257	9.8e-66
S3_648113	256	119	5	19	267	5.5e-67
S3_789125	254	127	0	10	263	5.7e-66
S1_550048	253	113	0	1	253	1.4e-72
S1_433809	252	115	0	43	294	2.2e-82
S1_530098	252	117	5	6	253	2.3e-56
S3_288053	251	104	0	1	251	1.9e-58
S3_329698	250	105	1	4	245	1.2e-70
S1_278106	249	75	1	1	249	4.2e-90
S1_638925	248	118	2	1	247	2.1e-66
R1_299357	247	116	2	9	255	3.5e-63
R3_22897	247	120	2	15	260	1.7e-63
S1_196743	247	114	3	346	590	2.4e-59
S1_707511	247	120	2	15	258	1.6e-66
S3_286786	247	84	0	1	247	1.4e-87
S3_319160	247	82	0	8	254	4.3e-87
R3_287419	245	89	2	1	245	1.3e-72
R2_312892	244	118	1	1	242	5.4e-58
S1_160893	244	62	1	2	244	2.1e-99
S2_13034	244	113	2	1	244	6.9e-64
S1_583186	243	112	3	84	323	2.3e-64
S3_487705	243	118	0	1	243	8.3e-67
R3_251013	241	91	0	1	241	3.5e-78
S1_525121	241	113	1	6	246	3.1e-56
S1_67511	240	116	2	13	250	6.9e-69
S2_206228	240	109	0	2	241	6.4e-72
S3_101919	240	106	2	2	239	1.7e-67
S3_415169	240	110	0	2	241	8.9e-74
S3_88000	239	114	2	1	238	1.8e-62
R2_49600	238	110	2	1	237	4.9e-65
S1_515316	238	94	3	15	236	1.2e-56
S1_721989	238	84	0	6	243	3.2e-85
S3_150690	238	75	0	3	240	6.2e-75
S1_486500	236	113	2	20	253	1.7e-60
S3_867424	236	104	2	12	245	2.1e-62
R2_28737	235	97	1	1	235	1.2e-62
R3_224755	235	109	1	1	235	3.3e-57
S1_483318	235	106	1	3	237	8e-55
S3_326706	235	93	3	1	228	2.3e-63
S3_889585	235	92	0	4	238	1.4e-77
R1_170280	234	105	2	3	231	1.9e-68
S1_671604	234	102	0	5	238	2.6e-73
R1_173125	233	111	1	4	232	3.5e-67
S3_590115	233	104	1	1	224	5.5e-57
R1_11343	232	114	1	1	232	2.7e-59
R1_47426	232	53	0	1	232	1.2e-104
S1_58531	232	85	1	1	229	2.3e-69
S1_92035	232	105	3	16	245	8.2e-59
S3_136045	232	97	1	7	231	5.7e-70
S1_87021	231	22	1	1	231	4.2e-113
S3_625781	231	77	0	5	235	1.2e-86
R1_143480	230	37	0	1	230	6.2e-109
R2_163009	230	23	1	1	228	8.4e-114
S1_96336	230	80	0	1	230	1.6e-72
S3_305753	230	79	0	4	233	1e-82
R1_250409	229	111	1	16	244	7.2e-63
S1_56812	229	104	2	1	227	1.3e-60
S3_784378	229	88	0	1	229	1.5e-69
R1_137771	228	108	0	1	228	1.9e-62
R2_108851	228	107	1	2	229	3.5e-51
R2_135880	228	109	1	1	227	5.1e-63
S1_82746	228	30	1	1	228	1.9e-110
S2_401668	228	105	2	78	305	7.4e-57
S3_143660	228	82	0	21	248	2.4e-80
S3_59645	228	58	1	15	242	2.8e-91
S3_706555	228	101	0	1	228	3.7e-69
S3_85543	228	94	0	2	229	1.5e-67
R1_115251	227	112	1	5	231	9.1e-60
S1_676869	227	89	2	1	214	2.8e-53
S2_192847	227	84	0	5	231	2.9e-77
S1_598218	226	97	0	6	231	6.8e-71
S3_758180	226	84	2	1	224	4.7e-69
R1_30601	225	40	0	1	225	6.3e-106
R3_115374	225	106	1	1	225	3.3e-62
R3_179384	225	38	0	1	225	1.3e-106
S1_28234	225	97	2	1	224	3e-63
S1_393525	225	95	1	7	229	1.9e-70
S1_748709	225	107	1	1	225	3.4e-59
S1_771019	225	106	2	2	225	7.1e-57
S1_77553	225	54	0	6	230	3.6e-96
R1_171922	224	59	0	15	238	4.5e-94
R3_229859	224	109	0	1	224	1.7e-58
S1_107675	224	105	2	4	227	1.9e-57
S1_213630	224	107	1	1	222	3e-60
S1_269791	224	56	0	7	230	3.4e-94
S2_162262	224	59	0	7	230	2.5e-94
S3_156688	224	54	0	1	224	1.3e-95
S3_496199	224	103	3	1	218	9e-25
S3_635908	224	58	0	31	254	8.2e-94
S3_697199	224	108	1	13	234	1.2e-59
S3_73200	224	57	0	9	232	8e-96
S3_78560	224	109	0	1	224	3.1e-60
S3_8680	224	106	1	1	222	1.8e-60
S1_174503	223	105	2	3	225	1.6e-56
S1_180385	223	64	0	1	223	5.9e-88
S1_20916	223	108	1	1	223	1.3e-55
S1_7428	223	57	0	1	223	9.4e-94
S1_97878	223	76	0	1	223	9.2e-81
S2_102902	223	110	1	1	222	2.7e-56
S2_156186	223	72	0	1	223	8.1e-85
R1_4626	222	109	1	1	221	5.4e-55
S1_118698	222	55	0	9	230	5.8e-94
S1_141240	222	110	1	1	221	7.4e-59
S1_28499	222	99	1	4	225	6.4e-66
S1_437967	222	107	1	1	222	2.2e-58
S1_500475	222	54	0	7	228	3.9e-95
S1_747095	222	110	1	1	222	9.9e-59
S1_788865	222	104	1	4	225	1.1e-62
S1_805461	222	58	0	13	234	4.9e-93
S2_424312	222	102	2	3	223	1.1e-57
S3_468237	222	106	1	8	229	7.8e-59
S3_917335	222	103	1	13	234	8.4e-61
R1_118556	221	107	1	8	228	2e-59
R1_227258	221	107	1	13	232	2.5e-57
R1_50987	221	102	1	1	221	9.7e-59
S1_782190	221	103	1	10	230	1.6e-55
S1_797785	221	51	1	15	235	4.9e-93
S1_798703	221	103	2	3	223	1.4e-57
S2_176621	221	96	1	1	221	9.4e-62
S2_323704	221	95	1	8	228	2.1e-64
S2_376766	221	52	0	10	230	8.8e-95
S3_37136	221	97	0	1	221	9.6e-70
S3_554689	221	101	1	1	220	1.9e-63
S1_455617	220	105	1	3	222	8.3e-58
S3_341292	220	96	2	6	222	1.7e-58
S3_426030	220	90	1	5	224	3.2e-65
S3_535990	220	101	1	7	224	6.4e-62
S3_741897	220	62	0	4	223	5.3e-89
R1_158547	219	99	1	6	222	1.5e-63
R1_223725	219	78	1	1	204	1.5e-61
S1_170454	219	86	0	1	219	7.4e-67
S1_332477	219	93	0	1	219	4.7e-69
S2_373446	219	102	0	1	219	1.2e-61
S3_37734	219	105	1	4	220	2.3e-52
R1_183377	218	42	0	1	218	4.3e-99
S1_233773	218	21	0	1	218	1.6e-109
S1_333902	218	92	0	5	222	3e-68
S1_549908	218	101	0	5	222	3e-60
S1_825228	218	104	1	1	218	9.1e-57
S3_166691	218	97	1	10	227	4.1e-60
S3_323896	218	103	1	1	217	6.8e-52
S3_772179	218	95	3	13	225	5.7e-58
S3_937942	218	104	3	1	216	1.5e-51
R2_10324	217	93	1	1	217	1.4e-65
R2_86009	217	90	0	1	217	2.7e-69
R3_321845	217	102	1	1	216	2e-56
S1_140356	217	104	0	1	217	1.5e-56
S1_315396	217	91	0	1	217	8.6e-68
S1_371364	217	106	0	1	217	2.1e-58
S1_416588	217	87	0	5	221	6.7e-68
S3_771430	217	104	0	1	217	3e-60
S2_12456	216	105	0	1	216	8.6e-60
R2_201991	215	92	2	1	215	1e-63
S1_723759	215	100	1	1	215	1.1e-55
S3_186768	214	89	3	1	200	1.7e-49
R3_253954	213	69	0	1	213	8.4e-84
R3_319789	213	88	0	1	213	1.1e-68
S1_656910	213	95	1	16	227	1.7e-62
S3_503199	211	99	1	2	212	2.1e-47
S1_86818	210	95	1	1	208	2.3e-49
S2_240965	209	77	0	1	209	2.4e-67
S2_299919	209	69	1	10	217	6e-77
R1_115320	208	71	1	3	210	3.5e-82
S1_195384	208	88	3	12	204	1.8e-43
S3_406141	208	96	1	2	208	4.5e-58
S3_885563	208	103	0	1	208	1.1e-54
S3_90042	208	92	2	2	209	1.6e-63
R3_216221	207	98	1	1	207	3.6e-55
S1_236701	206	86	0	1	206	5.2e-55
S1_614235	206	96	2	1	206	1.2e-50
S3_283366	206	98	1	2	203	2.3e-49
S3_745839	206	59	0	1	206	1.2e-90
R2_254996	205	87	1	6	208	2.3e-54
R3_77144	205	93	3	1	205	1.8e-54
S2_443598	205	82	0	3	207	3.5e-66
R3_234772	204	94	1	3	206	9.8e-53
R3_267272	204	97	1	1	204	4.3e-45
R3_74328	204	92	1	3	205	1.3e-57
S1_399580	204	67	0	1	204	1.3e-68
S1_56240	204	99	1	13	216	3.3e-52
S3_237615	204	27	1	1	204	1.1e-96
S3_640708	204	95	3	4	206	2.2e-49
S3_925784	204	77	1	1	203	7.3e-69
S3_815169	203	93	1	1	203	1.5e-53
R3_95574	202	98	2	1	199	3e-46
S1_260997	202	88	1	2	202	7.2e-61
S1_28380	202	91	1	5	205	7.1e-59
S1_651603	202	77	0	2	203	3.3e-69
S3_299552	202	92	0	2	203	7.1e-56
S3_609832	202	80	6	26	214	5.3e-46
S1_207304	201	61	0	1	201	1.8e-83
S3_716787	201	62	0	5	205	1.9e-77
S3_791909	201	85	0	2	202	5.1e-62
R1_118022	200	41	0	1	200	5.4e-93
S3_397955	200	85	0	1	200	7.7e-63
S3_477728	200	58	1	1	200	3.8e-73
S3_881785	200	78	0	1	200	2.1e-68
S1_140582	199	86	1	1	197	1.9e-57
S2_480476	199	96	1	1	197	3.8e-46
S3_757471	199	96	0	3	201	9.4e-53
S1_830093	198	64	1	18	214	9.7e-72
S3_776349	198	82	1	1	197	2e-56
S2_352865	197	85	0	14	210	4e-62
R1_114039	196	72	1	1	181	6.5e-56
R1_141385	196	66	0	1	196	1e-75
R2_253298	196	95	0	44	239	4.9e-32
R2_49541	196	94	1	58	253	7.6e-31
R3_53685	196	80	1	2	195	5.4e-53
R3_78465	196	92	4	8	198	8.8e-43
R3_98409	196	94	2	8	202	5.2e-43
S3_390970	196	76	1	1	196	7.2e-63
S3_474846	196	88	1	1	196	1.2e-55
R2_119554	195	70	2	1	192	2.6e-63
R3_145255	195	87	1	1	195	2.2e-46
S1_624683	195	82	2	7	201	2.4e-64
S3_640746	195	78	0	1	195	1.3e-63
S3_195156	194	93	1	2	194	2.5e-47
S3_409425	194	91	1	1	193	3.9e-40
R1_31908	193	34	0	1	193	3.3e-87
S1_550651	193	86	0	1	193	1.5e-58
S1_646564	192	70	0	2	193	1.5e-63
S3_486847	192	68	0	9	200	2.2e-65
S3_520891	192	77	0	10	201	3.1e-64
R2_276254	191	47	0	10	200	1.6e-81
S3_422123	191	76	2	7	195	3.2e-53
S3_459560	191	92	0	4	194	4.7e-49
R1_322845	190	94	0	1	190	2.8e-49
S1_758765	190	88	2	1	188	2.1e-38
R2_31584	189	83	0	3	191	7.5e-55
S2_417413	189	85	1	6	194	4.5e-52
S3_489452	189	84	0	75	263	3.2e-32
R1_115083	188	82	0	1	188	5.7e-68
S2_161696	188	71	0	7	194	1.8e-64
S3_25040	188	92	0	1	188	1.7e-56
S3_460356	188	77	1	1	186	2.4e-55
R2_308246	187	88	1	1	187	1.2e-54
R3_195417	187	88	1	1	186	7.2e-50
S3_447703	187	84	0	21	207	3.4e-51
S3_777148	187	86	0	1	187	7.4e-52
R3_139556	186	86	0	2	187	2.3e-53
R3_3622	186	74	1	1	184	8.5e-58
S1_544859	186	88	1	1	185	4.9e-49
S1_694283	186	82	4	11	191	7.9e-41
S3_492604	186	68	0	1	186	2.3e-61
S3_607678	186	79	0	1	186	3.9e-56
S3_656332	186	84	1	4	189	8.9e-53
S2_172409	185	48	0	1	185	1.4e-71
S3_110305	185	88	2	1	184	9.6e-44
S3_536678	185	91	1	15	199	3e-38
R2_16385	184	83	4	1	181	3.1e-42
R2_273862	184	33	0	1	184	1.5e-84
S1_19706	184	82	0	6	189	3.4e-55
S1_683236	183	88	0	2	184	2.7e-49
S1_98605	183	75	0	1	183	1.5e-50
R1_21401	182	60	1	4	184	4.4e-65
S3_445632	182	23	0	1	182	1.2e-86
R2_152772	181	66	3	54	213	3.3e-40
R1_26922	180	30	0	1	180	1.1e-87
R2_72357	180	90	0	6	185	3.4e-49
S3_513224	180	86	2	1	178	2.3e-43
R3_246965	179	65	1	6	184	8.3e-56
S2_339870	179	83	1	10	187	2.9e-48
S3_110748	179	78	0	7	185	1.3e-56
S3_223708	179	36	0	1	179	3.6e-80
S3_587983	179	22	1	1	179	8.3e-85
R2_39215	178	53	0	19	196	6.1e-73
S1_263613	178	70	2	1	178	1e-61
S1_276699	178	76	3	35	207	1.6e-42
S1_482517	178	76	2	3	177	2e-51
S2_115488	178	80	4	1	172	1.5e-34
S2_379132	178	82	1	1	178	7e-47
S3_41008	178	65	0	4	181	1.7e-61
R1_111752	177	83	1	5	177	6.2e-48
R1_279478	177	49	1	28	204	4.4e-69
R2_81803	176	65	2	3	177	6.1e-56
R3_179698	176	78	0	1	176	1.4e-52
S3_322873	176	86	0	4	179	9e-47
S3_850927	176	81	0	1	176	2.9e-45
R1_113222	175	74	4	2	170	1.6e-40
S1_179579	175	59	1	37	211	4.4e-61
R3_210573	174	80	1	2	173	6.9e-45
R3_277034	174	75	2	1	173	6.2e-37
S1_304250	174	75	1	1	173	2.8e-53
S1_544315	174	84	0	1	174	8.7e-47
S3_285944	174	84	1	1	174	2.3e-47
R3_3855	173	56	3	11	180	1.3e-53
S1_435637	173	73	1	9	177	9.5e-49
S3_369893	173	37	0	1	173	6.1e-78
S3_467392	173	66	3	1	160	1.1e-35
S3_52923	173	84	1	2	173	9.9e-43
R1_53701	172	73	3	1	168	1.9e-46
S1_282805	172	71	1	2	172	2.3e-47
S1_286646	172	85	0	5	176	5.5e-49
S1_760398	172	83	2	6	177	2e-46
S1_83205	172	80	1	3	174	4.2e-41
S3_260121	172	68	0	4	175	2.6e-51
S3_304961	172	79	0	2	173	1.9e-54
S3_431030	172	80	0	4	175	1.1e-46
S3_716978	172	77	1	1	171	6.8e-52
S1_651302	171	84	1	14	184	5.3e-36
S2_347332	171	68	4	2	169	1.8e-41
S2_496078	171	57	0	1	171	1e-63
S3_778478	170	15	0	1	170	1e-87
R1_216196	169	44	1	1	169	4.2e-38
S3_550348	169	79	1	1	168	5.9e-48
R2_51131	168	81	1	3	169	1.4e-44
S2_25589	168	84	0	1	168	1.4e-41
R3_155632	167	19	1	1	167	3e-76
S1_104421	167	83	0	1	167	1.5e-19
S1_763543	167	75	0	1	167	1.3e-10
S2_495937	167	60	1	3	169	1.4e-56
S3_213576	167	59	0	1	167	1.8e-57
R3_246154	166	71	0	2	167	3.4e-48
S1_158870	166	82	0	1	166	6e-43
S3_716970	166	67	0	10	175	3.6e-56
S2_364772	165	69	0	1	165	1.2e-52
S2_349028	164	80	0	14	177	4.8e-42
S3_292244	164	82	0	5	168	1.1e-41
S3_771839	164	53	0	8	171	2.2e-58
R2_88166	163	77	1	1	160	8.9e-38
S2_225317	163	65	0	1	163	2.1e-53
R1_145466	162	67	0	3	164	3.1e-49
R2_302616	162	80	0	1	162	8.3e-45
S1_116159	162	70	1	2	159	2.6e-45
S1_130869	162	65	0	1	162	9.2e-56
S1_288916	162	81	0	1	162	1.1e-39
S1_470476	162	41	0	39	200	7.9e-68
S3_397811	162	71	2	1	157	2.3e-36
R3_214477	161	64	0	1	161	1.2e-52
S1_330062	161	49	0	1	161	2.2e-63
S1_38005	161	68	2	1	150	2.5e-32
S2_87905	161	51	0	13	173	5.3e-60
S3_31804	161	69	4	5	163	1.1e-35
R1_201759	160	75	0	1	160	1.4e-43
R1_40371	160	71	2	39	198	1.4e-37
R3_225699	160	71	0	1	160	2.9e-44
S1_522834	160	75	2	3	161	5.9e-37
S1_379494	159	75	2	10	166	1.4e-41
S1_763743	159	69	3	8	159	3.4e-40
R2_200985	158	63	1	2	159	3.9e-48
R2_257298	158	54	0	13	170	5.3e-57
S2_404943	158	7	0	22	179	5e-82
S1_152308	157	71	3	34	186	3.5e-33
S3_469806	157	62	0	6	162	1.9e-48
R1_83447	156	52	0	1	156	5.3e-67
R3_279718	156	74	1	3	154	4.6e-42
S1_514885	155	75	0	2	156	8.4e-41
S3_549335	155	73	0	4	158	1e-41
S1_582353	154	57	0	1	154	5.9e-52
S3_190507	152	70	0	1	152	3e-42
S1_385822	150	66	0	1	150	3.1e-46
S1_659965	150	68	1	4	153	7.8e-42
S1_707219	150	72	1	1	150	3.5e-36
S1_786166	150	72	1	1	150	1.9e-35
S3_251540	150	71	1	1	150	6.6e-36
S3_350731	150	71	1	10	159	5.3e-38
R1_917	148	71	2	1	147	3.9e-35
S1_428811	148	63	3	10	157	1.2e-32
S3_339876	148	66	1	1	147	1.1e-37
R3_272773	147	61	0	23	169	2.4e-44
S1_25910	147	66	2	1	144	3.6e-33
S1_361063	147	66	0	28	174	1.5e-43
S1_380589	147	69	0	10	156	6.6e-41
S2_6127	147	60	0	40	186	5.7e-52
R1_158458	146	66	4	34	174	1.4e-34
R1_235486	146	15	0	1	146	1.4e-69
S1_529567	146	29	0	1	146	3e-64
S1_570395	146	66	1	1	145	6.1e-41
S3_477551	146	61	0	3	148	9.6e-43
S3_623503	146	68	1	9	149	8.6e-36
S1_357325	145	42	1	1	145	3.2e-53
S1_664168	145	61	1	80	224	5.4e-33
S1_75592	145	56	1	1	141	7.1e-47
S3_160389	145	64	0	16	160	3.5e-50
S3_399605	145	65	1	4	148	4.3e-37
R1_287071	144	63	1	8	151	8.2e-41
S1_271619	144	72	0	1	144	3e-33
S1_67888	144	58	0	9	152	1.8e-48
S1_830173	144	66	1	10	151	3.6e-41
S2_269675	144	57	0	9	152	9.3e-45
S3_175538	144	67	0	40	183	1.6e-38
S3_476514	144	55	2	10	153	4.5e-47
S3_935592	144	64	2	1	141	5.5e-34
S3_179822	143	62	0	1	143	6.6e-35
S2_275949	142	68	1	5	146	9.4e-37
S3_356703	142	70	0	16	157	6.2e-39
S3_841568	142	63	1	1	142	6.8e-45
R3_278906	141	67	0	4	144	2.6e-37
S3_226251	141	62	0	2	142	9.9e-42
S3_464318	141	64	1	1	141	1.8e-34
S3_745219	141	64	2	42	181	1.9e-31
S1_116231	140	58	1	1	139	3.1e-39
S1_606427	140	53	0	13	152	1.6e-41
S2_436280	140	46	0	1	140	1.7e-48
R1_78244	139	68	0	4	142	4e-37
R2_180544	139	60	1	15	153	1.2e-37
S1_192217	139	53	2	4	141	2.7e-38
S1_253845	139	63	0	7	145	8.2e-41
S1_388568	139	60	0	1	139	2.5e-42
S1_505723	139	61	1	1	139	7.9e-38
S1_526977	139	59	0	27	165	3.3e-43
S1_527655	139	61	1	20	158	6.2e-39
S1_698951	139	60	0	3	141	4.5e-41
S1_806435	139	64	1	15	153	4.8e-36
S2_68183	139	64	0	8	146	3.6e-37
S3_565608	139	57	0	15	153	5.5e-41
R1_112540	138	64	0	9	146	3.3e-38
R1_83280	138	15	0	1	138	1.1e-73
R2_250603	138	66	0	8	145	8.6e-38
R3_289620	138	59	1	1	138	4.3e-39
S1_174002	138	67	0	132	269	4.6e-37
S1_195368	138	55	0	1	138	5e-45
S1_423393	138	56	1	5	141	1.4e-40
S1_494148	138	65	0	14	151	4.2e-37
S1_50605	138	62	0	4	141	1.2e-39
S1_519213	138	61	0	6	143	2.5e-39
S1_55803	138	63	0	1	138	7.3e-34
S2_42520	138	64	0	13	150	5.9e-39
S3_107525	138	57	0	1	138	1.9e-42
S3_366944	138	60	0	7	144	4.2e-40
S3_455173	138	60	0	2	139	5.8e-41
S3_821438	138	69	0	30	167	1.3e-34
R2_210352	137	59	2	1	137	1.4e-36
S1_290151	137	68	0	5	141	8.5e-35
S3_305104	137	66	0	1	137	5.8e-36
R3_16249	136	62	1	33	166	1.6e-37
R3_262964	136	58	0	3	138	2.5e-44
S1_828808	136	61	1	13	148	3.3e-39
S3_121456	136	60	1	76	210	2.2e-36
S1_418801	135	62	2	1	134	6.3e-32
S1_46422	135	60	1	1	135	4.7e-35
S1_556757	135	57	0	3	137	6.1e-43
S2_335106	135	57	0	2	136	3.1e-42
S3_102478	135	57	4	19	153	3.1e-29
S3_423515	135	57	0	3	137	5e-40
S3_704171	135	50	0	2	136	1.7e-50
S3_747049	135	53	0	5	139	7.6e-44
S1_530223	134	16	1	1	134	2.5e-62
S3_367309	134	67	0	1	134	1.7e-29
R2_26063	133	62	0	1	133	5e-34
S1_444870	133	65	0	1	133	2.3e-34
S1_518301	133	55	0	1	133	2.6e-46
S3_318275	133	59	0	15	147	1.2e-33
S3_449428	133	60	1	1	133	1.4e-33
R1_76496	132	60	0	1	132	1.7e-39
R3_178964	132	60	0	1	132	3.6e-32
S1_721350	132	65	1	1	131	3.3e-31
S1_385293	131	54	2	2	131	1.3e-34
S1_453229	131	63	0	2	132	2.1e-32
S1_455533	131	63	0	14	144	1.2e-32
S1_172050	130	51	0	6	135	2.4e-47
S1_241756	130	58	2	1	129	5e-31
R1_207395	129	57	2	1	125	1.8e-26
R2_180176	129	57	0	18	146	7.2e-37
S1_335686	129	53	0	1	129	7.4e-39
S1_61669	129	61	1	1	129	4e-28
R2_261993	128	44	2	1	126	9.8e-43
R3_186063	128	59	1	7	134	2.1e-29
R3_280651	128	57	0	26	153	5.7e-37
S1_320528	128	49	0	1	128	5.3e-40
S3_550868	128	58	1	1	128	1.2e-32
S1_467985	127	53	0	7	133	9.9e-41
S3_117524	127	25	0	1	127	3.7e-55
S3_529867	127	42	0	11	137	5.3e-44
R2_252600	126	52	0	1	126	9.5e-39
R2_83902	126	53	0	1	126	9e-36
R3_124389	126	54	0	17	142	2.4e-37
S1_570462	126	60	1	1	125	5.8e-30
R1_159310	125	50	0	11	135	3.8e-40
R2_170157	125	53	1	54	177	2.1e-40
R2_27755	125	51	0	8	132	7e-40
R2_95529	125	53	3	10	132	7.7e-33
R3_63371	125	62	0	7	131	3.5e-32
S1_579741	125	33	0	1	125	7.9e-50
S2_114247	125	58	0	4	128	2.6e-31
S2_23556	125	57	1	14	138	2.2e-30
S3_474592	125	59	1	1	125	1.6e-29
S3_902479	125	53	1	2	125	6.3e-34
S3_606530	124	58	2	15	137	7.4e-30
R3_248735	123	49	0	1	123	9.7e-40
S2_241066	123	42	0	1	123	5.4e-42
S2_455559	123	53	0	1	123	1.9e-35
S3_121398	123	52	2	1	123	2.9e-31
S3_52794	123	56	0	1	123	3.3e-32
R1_330080	122	60	1	14	134	3.2e-28
R2_245844	122	57	0	1	122	1e-30
R3_308789	122	25	1	49	169	9.2e-49
S1_80377	122	57	0	1	122	1.3e-33
S3_874027	122	52	0	3	124	1e-36
R3_195148	121	37	1	1	119	4.4e-42
S3_191013	121	49	1	3	123	7.4e-40
S3_494793	121	51	1	1	121	2e-29
S1_329221	120	57	1	25	144	3.7e-30
S1_722796	120	45	0	175	294	1.7e-42
R1_198372	118	54	0	1	118	2.1e-34
R2_316020	118	52	3	31	144	1.2e-25
R3_89554	118	56	1	8	125	1.6e-25
S1_416799	118	54	0	1	118	4.8e-30
R2_134149	117	48	0	11	127	5.1e-36
S1_647192	117	48	0	1	117	1.2e-39
S1_789776	117	57	1	3	119	5.2e-25
S2_224036	117	27	0	1	117	2.5e-53
S2_319596	117	55	1	8	124	9.7e-27
S1_163858	116	37	1	1	115	2.4e-40
S1_191822	116	57	0	16	131	6.8e-28
R2_288394	115	48	0	1	115	5e-33
R3_244331	115	47	1	1	115	2e-34
S1_339339	115	47	1	1	115	2.3e-35
S1_528599	115	50	0	11	125	3e-29
S3_753809	115	56	0	1	115	5.9e-29
S1_567664	114	53	1	1	114	1.3e-28
S2_154322	114	53	0	1	114	3.8e-29
S3_422955	114	46	0	1	114	1.3e-33
S1_535126	113	52	0	1	113	3.9e-30
S1_107775	112	55	1	1	112	8.4e-26
S1_669502	112	54	1	1	112	5.5e-27
S3_490380	112	55	1	1	112	4.7e-26
R3_146902	111	51	0	13	123	6e-34
S3_620380	111	52	0	4	114	1.6e-28
S3_516139	110	49	2	6	110	7.6e-28
S1_479989	109	53	0	3	111	6.8e-27
S1_482940	109	52	0	9	117	2.4e-27
S1_813317	109	47	0	1	109	3.9e-29
S1_68725	107	42	0	17	123	5.8e-29
S1_784968	107	52	0	1	107	8.9e-24
R2_70451	106	34	0	1	106	3.6e-35
S1_567947	106	43	1	1	106	1e-28
S3_838202	106	46	0	4	109	3.8e-27
S1_570638	105	40	0	1	105	5.9e-33
R1_81992	104	46	0	1	104	8.3e-27
S3_148558	103	45	2	1	100	1.2e-21
S3_268436	103	47	1	5	107	2.4e-26
S3_356641	103	47	1	3	105	2.4e-26
R1_81993	102	50	0	3	104	6.2e-24
S1_207066	102	44	0	13	114	2.2e-25
S1_660364	100	45	0	15	114	3.9e-27
S2_220206	100	49	0	2	101	2.2e-24
S3_441405	100	47	1	8	107	3.9e-21
S1_676385	96	23	0	15	110	2.3e-37
S3_158308	96	48	0	32	127	8.7e-20
S3_705268	96	42	0	13	108	3.2e-23
S3_664376	95	42	1	27	120	6.2e-23
S3_619683	94	42	0	6	99	4.2e-22
S1_32235	93	44	1	116	206	1.3e-17
S3_721237	92	46	0	2	93	2e-21
S1_292882	90	33	1	13	102	1.2e-27
R2_160136	89	31	0	23	111	5.8e-28
S1_813985	87	37	0	1	87	3.4e-24
R3_274607	86	28	0	2	87	1.7e-30
S3_899837	85	41	0	20	104	3.1e-23
S1_666382	76	37	1	15	90	1.8e-20
S3_696779	74	33	0	1	74	5e-23
S1_299563	71	30	1	5	75	2e-16
