# Supplementary material for: Abundant antibiotic resistance genes in rhizobiome of the human edible Moringa oleifera medicinal plant
Source: Front Microbiol. 2022 Sep 15;13:990169. doi: 10.3389/fmicb.2022.990169 (PMC9524394; doi:10.3389/fmicb.2022.990169)
Supplement: Supplementary file 2 [file Data_Sheet_1.ZIP › Supplementry data/Table S3.xlsx]

## Sheet: Table S3
Table S3. Alignment results of antibiotic resistance NOVO_MIX genes (ARGs) generated from metagenomes surrounding Moringa oleifera regardless of soil type (bulk & rhizosphere). Query ID of NOVO_MIX refers to the mixed assembly results usually found in ≥ 2 out of the six samples.
Query_ID	Align_length	Mismatch	Gap	Gene_start	Gene_end	E_value
NOVO_MIX_3828595	1053	503	6	1	1042	1.8e-275
NOVO_MIX_863499	1024	505	6	1	1020	5.7e-266
NOVO_MIX_1305495	949	311	4	1	945	0
NOVO_MIX_553065	877	281	12	8	854	2.8e-271
NOVO_MIX_2216634	803	298	2	2	723	6.9e-231
NOVO_MIX_1503483	792	248	2	1	768	5.4e-298
NOVO_MIX_833608	761	322	6	1	727	2.3e-227
NOVO_MIX_1353295	737	231	9	1	723	4.4e-225
NOVO_MIX_802387	714	335	5	3	713	1.5e-190
NOVO_MIX_3367141	711	303	7	1	708	9.8e-201
NOVO_MIX_3715716	704	237	9	2	688	1.8e-257
NOVO_MIX_1066291	698	206	2	2	694	1.2e-283
NOVO_MIX_455366	677	211	8	1	675	6.4e-226
NOVO_MIX_332124	670	200	7	1	655	2.9e-244
NOVO_MIX_895372	666	266	1	2	662	9.8e-216
NOVO_MIX_2090942	658	202	4	22	675	4.8e-250
NOVO_MIX_397096	658	259	9	2	618	2.2e-217
NOVO_MIX_3645802	644	222	9	1	626	8.4e-225
NOVO_MIX_1185870	629	268	9	1	597	2.3e-185
NOVO_MIX_185541	590	231	3	16	603	2.9e-174
NOVO_MIX_409052	586	231	7	1	582	2.8e-174
NOVO_MIX_2667263	583	112	2	1	582	2.6e-276
NOVO_MIX_1171947	581	196	3	11	585	4.1e-189
NOVO_MIX_1580319	581	240	6	1	558	2.6e-177
NOVO_MIX_541324	564	250	4	2	565	7.1e-146
NOVO_MIX_1525378	562	154	4	71	601	1.1e-210
NOVO_MIX_50683	561	266	1	1	555	3.2e-159
NOVO_MIX_1906378	553	172	0	1	553	1.1e-212
NOVO_MIX_2800974	552	246	3	1	549	2e-140
NOVO_MIX_3306026	551	201	3	1	531	3.3e-190
NOVO_MIX_3019003	550	195	6	11	536	9.5e-193
NOVO_MIX_1893356	548	122	1	1	538	4.8e-237
NOVO_MIX_1308274	545	235	4	3	532	3.9e-146
NOVO_MIX_1109798	544	174	5	6	549	2.8e-200
NOVO_MIX_870456	538	169	3	1	538	6.6e-202
NOVO_MIX_1994468	532	128	3	1	531	1.1e-217
NOVO_MIX_2922290	532	133	0	1	532	6.7e-231
NOVO_MIX_957193	518	167	0	1	518	2.5e-190
NOVO_MIX_1784734	516	214	9	1	486	9e-158
NOVO_MIX_1817300	510	142	0	1	510	2.5e-203
NOVO_MIX_3906957	506	173	7	15	500	1.4e-177
NOVO_MIX_365846	505	156	2	2	503	2.9e-183
NOVO_MIX_1240144	503	210	7	1	480	1.5e-136
NOVO_MIX_1388207	501	197	11	2	459	5.1e-126
NOVO_MIX_2564873	501	162	3	3	503	1e-188
NOVO_MIX_1649535	500	239	4	7	504	3.3e-118
NOVO_MIX_1665974	497	201	8	7	469	9e-155
NOVO_MIX_139154	493	139	1	11	499	6.7e-201
NOVO_MIX_3927533	492	215	0	9	500	5.9e-136
NOVO_MIX_3577788	491	175	3	1	490	6.1e-170
NOVO_MIX_1290322	490	146	1	123	608	9.7e-194
NOVO_MIX_1544684	488	196	1	11	497	1.8e-145
NOVO_MIX_2788037	486	232	3	1	482	1.1e-115
NOVO_MIX_2671324	481	170	1	2	482	8.1e-167
NOVO_MIX_460886	478	215	4	1	474	9.1e-131
NOVO_MIX_580093	474	160	1	4	476	5.3e-187
NOVO_MIX_1429106	472	93	4	1	471	4.8e-217
NOVO_MIX_1962227	469	227	1	2	470	6.5e-121
NOVO_MIX_2267233	467	166	2	1	465	1.5e-162
NOVO_MIX_1842659	464	97	4	1	459	4.5e-191
NOVO_MIX_2945490	464	201	2	2	463	1.6e-127
NOVO_MIX_654560	463	226	0	25	487	5.1e-129
NOVO_MIX_287948	462	85	1	1	460	1.4e-208
NOVO_MIX_1775680	460	144	3	1	455	1.4e-168
NOVO_MIX_2828802	455	136	2	2	450	3.5e-172
NOVO_MIX_3408134	452	173	2	1	450	6.3e-137
NOVO_MIX_3174479	444	184	1	20	463	7.8e-127
NOVO_MIX_2692662	438	125	2	1	438	2.3e-168
NOVO_MIX_2081625	436	189	1	1	436	1.5e-132
NOVO_MIX_2741434	436	125	2	2	437	7.8e-169
NOVO_MIX_2393819	435	192	2	1	435	1.2e-113
NOVO_MIX_60960	433	152	2	1	432	1.1e-154
NOVO_MIX_1022197	432	153	5	1	432	2.3e-144
NOVO_MIX_1883082	428	190	1	1	428	2.7e-124
NOVO_MIX_125410	427	187	2	2	427	1.3e-123
NOVO_MIX_196978	426	104	0	6	431	3.1e-186
NOVO_MIX_3588784	425	208	2	1	424	8e-110
NOVO_MIX_1313069	424	174	2	1	424	4.2e-127
NOVO_MIX_236692	420	209	0	1	420	9.9e-113
NOVO_MIX_2530501	419	198	1	5	422	5.3e-106
NOVO_MIX_2879718	416	197	1	1	414	1.1e-116
NOVO_MIX_653684	415	197	2	1	414	7e-111
NOVO_MIX_3563260	411	159	2	2	407	5.4e-140
NOVO_MIX_593574	409	182	4	1	397	3.7e-101
NOVO_MIX_3155366	407	156	6	6	402	8.1e-120
NOVO_MIX_3028039	404	120	0	1	404	8.5e-162
NOVO_MIX_3850273	401	76	1	1	401	8.8e-175
NOVO_MIX_2129221	395	181	3	3	395	6.5e-90
NOVO_MIX_3396705	389	64	2	1	389	1.2e-173
NOVO_MIX_1398970	388	144	4	20	406	6.4e-125
NOVO_MIX_650028	388	167	2	1	387	1e-111
NOVO_MIX_18278	387	186	3	1	387	7.9e-89
NOVO_MIX_3396191	387	169	5	1	383	4.7e-109
NOVO_MIX_964017	386	155	5	1	372	9.2e-101
NOVO_MIX_992855	384	124	1	18	397	3.6e-149
NOVO_MIX_697227	379	135	2	6	382	3.3e-139
NOVO_MIX_882336	372	106	0	1	372	1.7e-148
NOVO_MIX_2642322	371	173	4	7	373	1.5e-99
NOVO_MIX_371676	370	120	3	8	377	8.6e-132
NOVO_MIX_1955336	369	174	3	1	368	1.2e-96
NOVO_MIX_1611243	368	175	2	3	366	2e-85
NOVO_MIX_1649555	367	116	0	1	367	1.6e-135
NOVO_MIX_1445485	366	158	2	1	366	4.6e-90
NOVO_MIX_3057571	364	160	4	9	367	1.1e-94
NOVO_MIX_1421971	362	167	1	8	368	2.7e-96
NOVO_MIX_2369827	362	172	0	29	390	3.6e-109
NOVO_MIX_3877098	348	169	2	1	346	4.4e-82
NOVO_MIX_827070	345	111	1	1	345	1.6e-111
NOVO_MIX_66837	342	144	0	9	350	1.1e-104
NOVO_MIX_253819	341	136	2	1	337	7e-109
NOVO_MIX_1289792	340	113	0	3	342	2e-127
NOVO_MIX_3896282	340	149	2	255	586	1.5e-88
NOVO_MIX_1631574	339	142	1	3	341	2.7e-100
NOVO_MIX_168383	337	96	2	1	337	7.6e-127
NOVO_MIX_1737289	337	143	3	1	330	4.5e-92
NOVO_MIX_130224	336	157	4	3	338	3.8e-86
NOVO_MIX_2096033	334	96	4	8	341	4.4e-127
NOVO_MIX_1237559	332	144	4	1	329	4.7e-89
NOVO_MIX_3545133	330	164	0	155	484	3.8e-87
NOVO_MIX_3680705	330	111	1	1	324	6.1e-110
NOVO_MIX_883980	330	162	0	1	330	3.7e-78
NOVO_MIX_1649402	329	137	6	7	331	4.1e-77
NOVO_MIX_2052862	329	155	2	1	328	2.2e-76
NOVO_MIX_2934217	329	120	0	2	330	1.1e-103
NOVO_MIX_2168007	328	89	3	16	342	1.4e-112
NOVO_MIX_3173831	328	148	2	3	320	6.2e-99
NOVO_MIX_1480502	327	148	3	5	328	1.2e-87
NOVO_MIX_2646204	327	149	2	3	328	1.4e-93
NOVO_MIX_1252409	326	153	2	11	335	4e-88
NOVO_MIX_1231917	325	111	0	9	333	6.2e-110
NOVO_MIX_1734512	324	133	2	1	324	1.4e-82
NOVO_MIX_3288531	324	155	2	1	317	5e-80
NOVO_MIX_3819490	324	142	5	9	322	1.4e-82
NOVO_MIX_3471989	322	141	1	6	323	3.9e-84
NOVO_MIX_401011	322	151	3	4	325	2.2e-83
NOVO_MIX_561353	322	13	0	1	322	3.6e-171
NOVO_MIX_2196432	321	98	1	1	320	2e-129
NOVO_MIX_3146602	321	144	4	11	326	6.6e-80
NOVO_MIX_3198699	319	158	1	2	320	1.4e-82
NOVO_MIX_2897790	318	138	0	9	326	5.4e-98
NOVO_MIX_3310025	318	112	1	1	318	9.2e-95
NOVO_MIX_1366656	317	122	1	15	331	8.4e-91
NOVO_MIX_3295621	317	131	3	11	322	2.1e-86
NOVO_MIX_2218245	316	140	2	1	314	1.2e-89
NOVO_MIX_3130865	316	149	2	12	321	4.8e-78
NOVO_MIX_3358758	316	157	0	1	316	4.7e-91
NOVO_MIX_3829567	316	135	3	3	314	4.3e-84
NOVO_MIX_635201	316	143	2	1	315	7.2e-90
NOVO_MIX_2300052	315	139	0	1	315	6.9e-93
NOVO_MIX_3122928	315	150	3	7	320	3.9e-83
NOVO_MIX_3847151	315	153	1	20	334	2.1e-60
NOVO_MIX_651213	315	141	3	7	320	4.7e-86
NOVO_MIX_98522	315	139	1	1	315	5.4e-77
NOVO_MIX_1023704	314	126	3	2	313	1.6e-91
NOVO_MIX_2116965	314	135	1	5	317	2.2e-94
NOVO_MIX_1569662	313	142	3	6	312	1.7e-80
NOVO_MIX_3055331	313	145	1	1	309	2e-86
NOVO_MIX_924960	313	133	3	10	316	7.5e-90
NOVO_MIX_2479774	312	134	5	15	323	3.1e-82
NOVO_MIX_2913960	312	143	2	1	311	3.8e-77
NOVO_MIX_1443083	311	129	1	7	316	2.5e-98
NOVO_MIX_1656910	311	139	2	8	315	7e-85
NOVO_MIX_60624	311	141	2	2	309	6.3e-86
NOVO_MIX_2559571	310	148	1	5	314	2.7e-84
NOVO_MIX_2880716	309	114	1	1	309	2.6e-86
NOVO_MIX_2613747	308	142	1	1	308	9.6e-89
NOVO_MIX_1033891	307	148	0	7	313	6e-86
NOVO_MIX_1573850	307	145	0	6	312	2.9e-88
NOVO_MIX_2624164	307	135	0	1	307	6e-83
NOVO_MIX_2739431	307	135	2	16	322	4e-85
NOVO_MIX_3419527	307	123	0	1	307	2.3e-103
NOVO_MIX_352754	307	138	2	9	312	6.6e-88
NOVO_MIX_3022277	306	72	0	29	334	4.7e-121
NOVO_MIX_3339936	306	127	1	9	309	3.2e-90
NOVO_MIX_3587453	306	134	1	5	309	1.6e-94
NOVO_MIX_362152	306	126	3	4	307	3.2e-92
NOVO_MIX_377697	306	143	0	7	312	7.5e-92
NOVO_MIX_2596965	305	92	2	3	305	1.6e-107
NOVO_MIX_3547785	305	150	0	4	308	6.2e-86
NOVO_MIX_979802	305	148	1	5	309	2.1e-83
NOVO_MIX_2137285	304	122	2	2	300	2.2e-93
NOVO_MIX_508445	304	123	3	1	303	2.2e-85
NOVO_MIX_3601278	303	102	0	2	304	2e-110
NOVO_MIX_36941	303	126	3	12	305	3.3e-89
NOVO_MIX_2407188	302	134	1	1	302	1.5e-87
NOVO_MIX_1768637	301	114	1	1	300	4.5e-83
NOVO_MIX_3584503	299	130	1	1	299	2.9e-85
NOVO_MIX_1121369	298	99	1	1	298	1.9e-105
NOVO_MIX_478274	298	113	0	9	306	1.7e-98
NOVO_MIX_1001853	297	121	4	1	280	1.6e-66
NOVO_MIX_2081111	297	147	1	1	296	5.7e-78
NOVO_MIX_2164841	297	75	0	17	313	8.6e-117
NOVO_MIX_2432749	297	140	0	1	297	4e-76
NOVO_MIX_2932582	297	136	2	2	297	2.6e-59
NOVO_MIX_1178947	295	125	0	1	295	1.2e-99
NOVO_MIX_1935186	295	145	2	78	370	2.8e-74
NOVO_MIX_690151	295	117	4	1	295	7.8e-88
NOVO_MIX_139518	294	126	3	5	279	4.7e-66
NOVO_MIX_2678946	294	84	4	1	294	3.9e-108
NOVO_MIX_579734	294	115	5	4	280	4e-65
NOVO_MIX_2770461	293	136	1	14	302	3.2e-84
NOVO_MIX_1391254	292	116	2	3	290	6.9e-89
NOVO_MIX_2114201	292	139	1	1	292	9.6e-82
NOVO_MIX_261391	292	129	1	1	292	2.6e-83
NOVO_MIX_3229966	291	93	2	2	287	2.7e-109
NOVO_MIX_1020547	289	132	0	19	307	5.6e-73
NOVO_MIX_2507456	289	115	6	10	271	2.8e-60
NOVO_MIX_817139	289	108	4	1	282	4.3e-67
NOVO_MIX_2381816	288	143	0	2	289	1.6e-67
NOVO_MIX_2611736	288	111	0	30	317	5.2e-90
NOVO_MIX_3047733	288	132	0	7	294	7.8e-86
NOVO_MIX_351284	286	111	3	2	285	6.5e-87
NOVO_MIX_3777762	286	83	0	1	286	3.2e-107
NOVO_MIX_617337	286	120	1	29	314	4.3e-68
NOVO_MIX_730260	286	138	4	7	290	2.5e-70
NOVO_MIX_1273770	285	123	4	15	282	1.4e-62
NOVO_MIX_1652941	285	133	2	3	286	2.4e-70
NOVO_MIX_2842602	285	73	0	2	286	7.5e-112
NOVO_MIX_100205	284	123	6	17	293	1e-68
NOVO_MIX_1979349	284	119	3	3	284	2.7e-72
NOVO_MIX_2017449	284	93	1	1	280	2.1e-106
NOVO_MIX_2586513	284	107	3	1	284	2.5e-59
NOVO_MIX_3484112	284	116	1	1	284	2.7e-77
NOVO_MIX_3583616	284	132	2	70	352	1.3e-62
NOVO_MIX_3191644	283	121	1	3	285	2e-75
NOVO_MIX_3715409	283	130	2	1	276	9.6e-72
NOVO_MIX_3843231	282	129	0	2	283	2.6e-84
NOVO_MIX_841511	282	108	1	1	282	1.7e-87
NOVO_MIX_2015981	281	126	0	1	281	7.9e-74
NOVO_MIX_578171	280	118	0	1	280	1.7e-87
NOVO_MIX_1139784	279	123	1	1	279	3.9e-79
NOVO_MIX_2381091	279	110	3	7	269	4.9e-79
NOVO_MIX_1332200	278	121	0	4	281	4.8e-87
NOVO_MIX_175039	278	115	0	11	288	1.1e-97
NOVO_MIX_228742	278	107	2	7	278	1.2e-74
NOVO_MIX_1801861	277	128	1	10	286	3.7e-81
NOVO_MIX_3950199	277	125	1	1	277	8.9e-78
NOVO_MIX_3814254	276	134	1	1	276	3.4e-77
NOVO_MIX_3148009	275	114	4	1	274	1.2e-87
NOVO_MIX_3686900	275	132	0	5	279	1.8e-65
NOVO_MIX_6949	275	126	1	1	275	7.5e-77
NOVO_MIX_3711524	274	103	1	1	274	8.5e-81
NOVO_MIX_3895543	274	131	2	7	280	6.3e-71
NOVO_MIX_3838912	273	133	3	6	276	1.1e-70
NOVO_MIX_2031093	272	24	0	1	272	9.9e-138
NOVO_MIX_2803106	271	117	3	1	270	6.3e-76
NOVO_MIX_3684952	271	131	2	1	271	1.2e-66
NOVO_MIX_2155294	270	128	4	10	276	1.7e-66
NOVO_MIX_3092184	270	76	1	1	270	2.8e-108
NOVO_MIX_1762453	269	110	2	1	265	8.9e-67
NOVO_MIX_2393308	269	114	1	3	271	1.9e-67
NOVO_MIX_905733	269	126	2	3	270	2.4e-65
NOVO_MIX_2168390	268	129	1	6	271	9.5e-59
NOVO_MIX_3887381	268	129	4	4	268	2.5e-67
NOVO_MIX_1160729	267	126	1	14	279	1.1e-73
NOVO_MIX_2269097	267	77	0	9	275	7.3e-115
NOVO_MIX_2629942	267	130	1	15	281	7.9e-74
NOVO_MIX_580960	267	126	2	36	297	1e-74
NOVO_MIX_1185502	266	125	3	9	273	2.3e-69
NOVO_MIX_218487	266	126	2	39	299	4.2e-73
NOVO_MIX_1213345	265	115	3	1	258	2.6e-55
NOVO_MIX_1521686	265	124	6	21	279	1.5e-56
NOVO_MIX_1673905	265	114	0	2	266	1.9e-83
NOVO_MIX_2168454	265	129	2	2	266	8.3e-68
NOVO_MIX_316638	265	128	0	27	291	3.6e-69
NOVO_MIX_3844785	265	85	2	1	262	1.3e-92
NOVO_MIX_702048	265	106	1	11	271	3e-86
NOVO_MIX_130239	264	114	1	15	275	3.6e-79
NOVO_MIX_1345959	264	125	2	47	305	3.4e-70
NOVO_MIX_296869	264	96	2	1	264	2e-74
NOVO_MIX_462362	264	83	2	1	264	3.5e-87
NOVO_MIX_725877	264	128	2	43	306	1.9e-68
NOVO_MIX_1711728	263	121	3	14	273	9.1e-70
NOVO_MIX_1106488	262	103	2	1	262	1.6e-66
NOVO_MIX_2774312	262	105	2	6	265	4.2e-80
NOVO_MIX_55751	262	115	2	157	412	2.8e-67
NOVO_MIX_2249335	261	87	1	1	261	7.1e-77
NOVO_MIX_602978	261	129	1	13	272	5e-73
NOVO_MIX_2843828	260	120	3	1	259	7.4e-66
NOVO_MIX_766312	260	117	3	5	261	4.2e-69
NOVO_MIX_2028696	259	123	3	1	257	2.2e-64
NOVO_MIX_3241127	259	90	0	1	259	5.9e-100
NOVO_MIX_3274834	259	90	0	7	265	7.8e-95
NOVO_MIX_1071374	258	127	1	4	260	1.8e-73
NOVO_MIX_1995363	258	120	0	3	260	9.3e-64
NOVO_MIX_202748	258	117	1	1	256	1e-67
NOVO_MIX_2485321	258	101	4	9	251	1.4e-61
NOVO_MIX_2569090	258	103	0	2	259	1.1e-88
NOVO_MIX_1057258	257	114	0	2	258	4.9e-70
NOVO_MIX_1545616	257	113	1	1	255	5.4e-65
NOVO_MIX_1764685	257	123	2	15	270	6.1e-66
NOVO_MIX_764489	257	121	2	6	260	7e-65
NOVO_MIX_1888967	256	123	1	1	255	4.7e-73
NOVO_MIX_2773061	256	118	1	1	255	6.1e-73
NOVO_MIX_2805283	256	124	3	1	255	1e-54
NOVO_MIX_522766	256	73	0	3	258	9.1e-109
NOVO_MIX_2939980	255	111	1	1	254	8.3e-77
NOVO_MIX_3403517	255	77	2	1	251	9.3e-93
NOVO_MIX_428391	255	113	2	1	253	2.1e-77
NOVO_MIX_3593316	254	100	0	1	254	1.8e-85
NOVO_MIX_3787643	254	82	2	13	265	8.9e-83
NOVO_MIX_1315425	253	93	2	5	255	1.4e-80
NOVO_MIX_1701276	253	111	2	1	252	9.6e-75
NOVO_MIX_3321800	253	123	2	2	253	8.8e-68
NOVO_MIX_3812321	253	74	1	1	253	6.3e-92
NOVO_MIX_793294	253	106	1	14	264	3.8e-73
NOVO_MIX_1901465	252	110	4	1	248	2.5e-58
NOVO_MIX_2300964	252	109	2	19	265	2.3e-70
NOVO_MIX_2638206	252	125	0	1	252	1.6e-62
NOVO_MIX_3586046	252	101	4	5	253	4.8e-78
NOVO_MIX_484929	252	114	1	2	253	6.8e-72
NOVO_MIX_1885327	251	111	1	2	251	6.4e-70
NOVO_MIX_1948452	251	122	1	8	256	5.1e-62
NOVO_MIX_2206752	251	94	1	1	251	1.2e-76
NOVO_MIX_265288	251	78	0	50	300	1.1e-97
NOVO_MIX_709297	251	115	2	3	252	1e-72
NOVO_MIX_2108548	250	110	3	1	249	6.2e-70
NOVO_MIX_3644858	250	111	1	1	250	6.5e-70
NOVO_MIX_3851509	250	0	0	30	279	9.8e-141
NOVO_MIX_611755	250	110	2	2	249	5.9e-68
NOVO_MIX_809390	250	105	3	9	255	3.5e-71
NOVO_MIX_2684919	249	96	1	5	252	2.9e-91
NOVO_MIX_282817	249	96	1	1	249	5.9e-81
NOVO_MIX_2874642	249	75	0	13	261	1.4e-104
NOVO_MIX_146167	248	72	0	1	248	3.5e-97
NOVO_MIX_1871389	248	114	3	8	252	2.1e-68
NOVO_MIX_709472	248	93	1	1	242	3.8e-80
NOVO_MIX_1756819	247	118	3	1	246	5.7e-63
NOVO_MIX_2272342	247	107	1	2	248	2.6e-60
NOVO_MIX_1300447	246	107	1	3	248	2.1e-73
NOVO_MIX_2730345	246	115	2	31	275	1.5e-64
NOVO_MIX_2751692	246	117	2	3	245	2e-60
NOVO_MIX_2868752	246	118	3	6	250	4.2e-66
NOVO_MIX_3558189	246	106	2	2	231	1.1e-58
NOVO_MIX_2540509	245	120	2	86	329	9.8e-63
NOVO_MIX_755149	245	97	0	4	248	7.9e-81
NOVO_MIX_2956861	244	98	0	1	244	2.4e-74
NOVO_MIX_3164938	244	119	2	9	251	5.9e-60
NOVO_MIX_929573	244	116	2	4	246	1.9e-63
NOVO_MIX_1993144	243	120	1	3	245	6.8e-64
NOVO_MIX_2111847	243	118	2	10	251	3.3e-63
NOVO_MIX_2800226	243	104	1	4	246	3e-61
NOVO_MIX_3557367	243	107	3	3	243	5.1e-61
NOVO_MIX_1260798	242	104	4	2	235	4.1e-63
NOVO_MIX_1195378	241	95	0	5	245	2.5e-87
NOVO_MIX_1479623	241	100	0	3	243	3.3e-76
NOVO_MIX_45696	241	116	2	1	239	4.3e-60
NOVO_MIX_3456870	240	109	3	28	266	1.5e-61
NOVO_MIX_3730846	240	102	2	8	247	2.4e-66
NOVO_MIX_2493036	239	73	0	1	239	6.7e-98
NOVO_MIX_3526006	239	88	1	1	239	1.7e-77
NOVO_MIX_3808601	239	80	1	5	243	9.9e-73
NOVO_MIX_1041468	238	110	2	1	237	1e-61
NOVO_MIX_1525668	238	85	3	1	238	1e-61
NOVO_MIX_1597059	238	107	0	1	238	6.5e-69
NOVO_MIX_2254820	238	115	2	1	237	1.5e-60
NOVO_MIX_2794672	237	110	3	1	234	1.2e-57
NOVO_MIX_718519	237	98	2	1	236	9.3e-68
NOVO_MIX_910312	237	107	2	23	258	1.9e-69
NOVO_MIX_285650	236	68	0	1	236	7.3e-97
NOVO_MIX_1752517	235	101	4	2	229	1.6e-56
NOVO_MIX_1854553	235	99	3	1	221	2.5e-54
NOVO_MIX_1986927	235	107	2	1	235	1.5e-57
NOVO_MIX_324668	235	111	2	2	235	3e-58
NOVO_MIX_344447	235	89	1	2	235	2.7e-70
NOVO_MIX_1299918	234	113	0	24	257	4.7e-65
NOVO_MIX_1509557	234	96	3	1	227	2.7e-24
NOVO_MIX_2776046	234	101	1	1	233	1.5e-68
NOVO_MIX_3683997	234	93	0	1	234	1.7e-77
NOVO_MIX_1162304	232	110	1	30	260	9.6e-66
NOVO_MIX_1502593	232	62	0	1	232	4.4e-102
NOVO_MIX_912598	232	113	1	1	232	3.4e-57
NOVO_MIX_1315972	231	97	2	8	238	6e-62
NOVO_MIX_1389603	231	113	2	9	239	2.5e-59
NOVO_MIX_2112951	231	109	2	1	229	1.7e-61
NOVO_MIX_618745	231	97	2	1	225	8.1e-61
NOVO_MIX_1636696	230	97	1	1	229	3.8e-69
NOVO_MIX_3776767	230	91	0	19	248	2.6e-76
NOVO_MIX_102601	229	104	3	9	233	3.4e-63
NOVO_MIX_1238728	229	104	2	2	230	1e-58
NOVO_MIX_1712749	229	106	1	1	229	9.4e-63
NOVO_MIX_1716494	229	39	0	1	229	4.2e-105
NOVO_MIX_1811925	229	99	4	1	215	1.9e-59
NOVO_MIX_2449342	229	107	3	15	238	4.1e-55
NOVO_MIX_3217509	229	97	0	1	229	7.2e-73
NOVO_MIX_3690743	229	112	1	2	229	2.1e-56
NOVO_MIX_716066	229	106	3	2	226	1.2e-51
NOVO_MIX_1720636	228	9	0	1	228	5.7e-123
NOVO_MIX_3095443	228	83	0	1	228	4.7e-80
NOVO_MIX_541605	228	97	2	5	232	7.9e-60
NOVO_MIX_717999	228	97	2	1	227	1e-71
NOVO_MIX_1160188	227	92	1	6	230	3e-67
NOVO_MIX_2068756	227	30	1	1	225	3.7e-106
NOVO_MIX_2222843	227	93	1	6	230	3e-67
NOVO_MIX_2395267	227	107	1	5	231	3.8e-57
NOVO_MIX_2656972	227	24	1	1	224	3.9e-108
NOVO_MIX_2756060	227	104	1	15	241	6.9e-58
NOVO_MIX_519677	227	106	0	1	227	3.9e-63
NOVO_MIX_116641	226	100	1	1	226	1.3e-61
NOVO_MIX_1377563	226	109	1	1	226	3.5e-54
NOVO_MIX_1831189	226	85	0	9	234	1.8e-77
NOVO_MIX_2764056	226	103	2	1	224	6.3e-61
NOVO_MIX_3398937	226	109	2	4	228	2.4e-52
NOVO_MIX_689340	226	105	3	1	225	5.5e-57
NOVO_MIX_951361	226	109	1	1	226	1.4e-57
NOVO_MIX_1069699	225	61	1	11	235	3.1e-87
NOVO_MIX_1602380	225	57	1	18	242	6.8e-90
NOVO_MIX_1642173	225	94	0	1	225	9.3e-73
NOVO_MIX_1724540	225	33	0	1	225	1.4e-110
NOVO_MIX_2223725	225	55	1	6	230	3.4e-91
NOVO_MIX_2431545	225	107	2	3	226	2.7e-56
NOVO_MIX_2582231	225	106	2	10	234	3.2e-60
NOVO_MIX_2591098	225	106	2	4	226	4.2e-57
NOVO_MIX_2809498	225	87	0	9	233	4.7e-75
NOVO_MIX_2914149	225	29	1	1	225	5.4e-105
NOVO_MIX_2976137	225	61	0	1	225	3.6e-93
NOVO_MIX_3159548	225	107	1	3	227	9.2e-56
NOVO_MIX_463551	225	78	0	9	233	1.4e-78
NOVO_MIX_1000481	224	110	2	15	238	1.1e-55
NOVO_MIX_1179070	224	95	0	23	246	7e-72
NOVO_MIX_1192756	224	41	2	1	223	1.2e-96
NOVO_MIX_1221594	224	104	1	1	222	6.1e-61
NOVO_MIX_1729644	224	57	0	3	226	3.6e-93
NOVO_MIX_1976638	224	110	0	1	224	2e-59
NOVO_MIX_1994577	224	105	1	1	222	5.2e-60
NOVO_MIX_2990346	224	101	4	1	221	2e-51
NOVO_MIX_3481373	224	58	0	18	241	1.6e-91
NOVO_MIX_461092	224	102	2	3	226	2.5e-57
NOVO_MIX_573822	224	98	3	9	232	4.5e-57
NOVO_MIX_1174399	223	39	0	1	223	1.8e-105
NOVO_MIX_1244130	223	58	0	1	223	2.3e-92
NOVO_MIX_1373878	223	99	2	3	222	1.1e-57
NOVO_MIX_1862681	223	65	0	2	224	6.5e-95
NOVO_MIX_2548551	223	110	0	1	223	3.3e-62
NOVO_MIX_2816291	223	47	1	1	223	8.5e-95
NOVO_MIX_3123874	223	60	0	1	223	3.1e-89
NOVO_MIX_3735734	223	91	0	160	382	3.1e-68
NOVO_MIX_3787056	223	63	0	1	223	1.2e-88
NOVO_MIX_3805120	223	106	0	1	223	2.5e-54
NOVO_MIX_1133563	222	100	0	1	222	8.3e-66
NOVO_MIX_1319284	222	106	1	2	223	3.2e-57
NOVO_MIX_1422389	222	55	0	9	230	1.1e-94
NOVO_MIX_2044895	222	58	0	7	228	1.1e-94
NOVO_MIX_2226519	222	99	2	4	223	2.9e-58
NOVO_MIX_2962574	222	56	0	12	233	7.5e-94
NOVO_MIX_297708	222	75	0	3	224	2.1e-73
NOVO_MIX_3106223	222	103	1	1	216	5.1e-58
NOVO_MIX_3458625	222	108	0	8	229	3.1e-63
NOVO_MIX_3632653	222	98	1	6	227	7.1e-60
NOVO_MIX_3699692	222	60	0	11	232	1.8e-92
NOVO_MIX_856207	222	105	1	1	221	3.6e-56
NOVO_MIX_1315909	221	104	2	12	232	3.5e-59
NOVO_MIX_1655071	221	50	1	15	235	4.5e-94
NOVO_MIX_1904595	221	106	1	9	229	1.7e-58
NOVO_MIX_2325286	221	92	0	1	221	6.9e-65
NOVO_MIX_2802759	221	105	1	13	233	2.3e-53
NOVO_MIX_3073684	221	42	0	1	221	1.1e-94
NOVO_MIX_3226380	221	53	1	1	220	5.8e-88
NOVO_MIX_3416907	221	105	1	6	226	7.9e-56
NOVO_MIX_3784982	221	82	0	15	235	5.3e-74
NOVO_MIX_751473	221	92	2	54	260	1.4e-59
NOVO_MIX_1108955	220	106	1	1	220	3.7e-53
NOVO_MIX_142927	220	108	2	4	223	2.7e-56
NOVO_MIX_1849569	220	103	3	5	223	2.3e-47
NOVO_MIX_2104236	220	98	1	25	244	6.2e-62
NOVO_MIX_2484446	220	55	0	8	227	1.5e-94
NOVO_MIX_249057	220	103	3	2	220	1.9e-52
NOVO_MIX_2771687	220	96	1	1	220	1.7e-42
NOVO_MIX_299954	220	108	2	6	224	4e-52
NOVO_MIX_3550300	220	81	0	3	222	3.2e-76
NOVO_MIX_478424	220	72	0	6	225	3.4e-83
NOVO_MIX_1798424	219	101	2	3	216	1.4e-57
NOVO_MIX_2000876	219	94	0	3	221	5.7e-67
NOVO_MIX_3440649	219	103	0	9	227	1.8e-66
NOVO_MIX_3767780	219	92	1	4	220	9.2e-64
NOVO_MIX_1123016	218	96	1	9	224	4.2e-61
NOVO_MIX_2006139	218	106	1	1	218	1.7e-56
NOVO_MIX_203412	218	99	1	1	217	9.2e-62
NOVO_MIX_2312219	218	95	1	1	218	1.6e-61
NOVO_MIX_2656971	218	58	2	22	230	2.2e-66
NOVO_MIX_3305767	218	107	2	10	226	6.7e-47
NOVO_MIX_3869301	218	105	1	10	224	1.3e-56
NOVO_MIX_511921	218	86	1	9	224	3.4e-66
NOVO_MIX_825677	218	86	0	53	270	1.7e-68
NOVO_MIX_1029433	217	69	0	2	218	2.6e-80
NOVO_MIX_1141129	217	89	0	1	217	1.9e-67
NOVO_MIX_1740596	217	93	2	1	211	6e-60
NOVO_MIX_2300983	217	95	0	1	217	4.7e-61
NOVO_MIX_2374308	217	100	1	1	216	5.2e-65
NOVO_MIX_2533390	217	52	0	1	217	2.3e-92
NOVO_MIX_3174970	217	93	1	1	217	7.1e-62
NOVO_MIX_3723019	217	103	0	1	217	2.1e-58
NOVO_MIX_75770	217	97	1	9	224	6.3e-65
NOVO_MIX_802763	217	100	0	1	217	6e-61
NOVO_MIX_1247542	216	106	0	4	219	1.3e-55
NOVO_MIX_1779444	216	103	2	2	213	2e-53
NOVO_MIX_1788835	216	76	0	1	216	1.4e-73
NOVO_MIX_3156417	216	79	1	1	215	6.9e-70
NOVO_MIX_793073	216	108	0	9	224	3.4e-55
NOVO_MIX_2779466	215	101	0	1	215	9.9e-59
NOVO_MIX_3014716	215	59	0	2	216	1.1e-81
NOVO_MIX_1106980	213	87	1	1	212	2.3e-65
NOVO_MIX_129328	213	52	1	1	212	2.4e-86
NOVO_MIX_2553667	213	73	1	2	214	7.7e-77
NOVO_MIX_128795	212	81	0	6	217	4.5e-69
NOVO_MIX_2102180	212	100	2	1	211	1.8e-46
NOVO_MIX_3171433	212	52	0	12	223	1.4e-86
NOVO_MIX_554096	212	80	1	1	211	3.9e-73
NOVO_MIX_143331	211	99	1	2	206	3.7e-52
NOVO_MIX_196563	211	95	1	1	211	1.9e-56
NOVO_MIX_3770086	211	101	0	1	211	1.9e-56
NOVO_MIX_1200636	210	54	0	1	210	9.1e-91
NOVO_MIX_12324	210	97	1	3	211	2.4e-54
NOVO_MIX_1290677	210	93	0	1	210	1.9e-59
NOVO_MIX_1348508	210	55	0	1	210	4.3e-88
NOVO_MIX_1693236	210	101	1	1	210	3.9e-49
NOVO_MIX_2166798	210	99	3	53	261	2.1e-60
NOVO_MIX_3051798	210	100	2	1	209	2.2e-52
NOVO_MIX_616410	210	101	0	2	211	1.7e-63
NOVO_MIX_2659670	209	90	2	1	205	4.2e-56
NOVO_MIX_2752988	209	88	4	5	211	8.8e-65
NOVO_MIX_3131693	209	98	5	10	216	1.5e-54
NOVO_MIX_821134	209	96	3	1	206	3.4e-58
NOVO_MIX_2868625	208	62	1	16	218	1.3e-63
NOVO_MIX_3093160	208	92	1	1	208	1.2e-53
NOVO_MIX_434625	208	51	1	1	208	2.9e-84
NOVO_MIX_70527	208	98	1	2	209	3.8e-55
NOVO_MIX_3211234	207	100	1	1	205	1.8e-62
NOVO_MIX_2263876	206	86	2	8	211	2.3e-57
NOVO_MIX_2027225	205	84	2	3	207	7.2e-56
NOVO_MIX_2157465	205	90	2	1	204	4.7e-52
NOVO_MIX_2743672	205	78	0	28	232	8.9e-71
NOVO_MIX_3450397	205	93	3	2	205	8.6e-41
NOVO_MIX_3796824	205	91	1	1	205	1e-57
NOVO_MIX_3839010	205	89	0	1	205	9.6e-61
NOVO_MIX_1156742	204	94	1	1	203	7.7e-54
NOVO_MIX_1446716	204	98	2	1	201	1.1e-45
NOVO_MIX_1474028	204	92	3	4	203	3.4e-50
NOVO_MIX_2611016	204	88	1	1	204	4.8e-56
NOVO_MIX_2696085	204	92	0	1	204	3.7e-55
NOVO_MIX_3539950	204	74	2	2	205	2.5e-62
NOVO_MIX_43121	204	88	1	16	218	1.7e-55
NOVO_MIX_67557	204	96	0	2	205	4.9e-60
NOVO_MIX_1500636	203	49	0	5	207	6.5e-82
NOVO_MIX_1759751	203	89	2	74	272	2e-58
NOVO_MIX_2655843	203	100	1	7	208	3.7e-55
NOVO_MIX_3235965	203	22	0	1	203	1.6e-100
NOVO_MIX_3495843	203	90	1	2	202	4.9e-57
NOVO_MIX_1082048	202	95	1	1	202	5.9e-53
NOVO_MIX_1554260	202	69	4	15	200	1.3e-49
NOVO_MIX_2455833	202	90	1	1	198	2.9e-54
NOVO_MIX_2929705	202	61	2	13	214	4e-78
NOVO_MIX_699346	202	95	1	28	229	7.8e-52
NOVO_MIX_1406627	201	61	1	1	201	3.3e-80
NOVO_MIX_2263428	201	86	4	6	193	4.4e-47
NOVO_MIX_3823792	201	92	1	8	208	6.3e-44
NOVO_MIX_477310	201	69	0	1	201	1.1e-56
NOVO_MIX_919029	201	74	0	7	207	8.7e-70
NOVO_MIX_1559403	200	81	7	1	188	9.8e-44
NOVO_MIX_1833993	200	96	1	7	205	1.7e-57
NOVO_MIX_2088620	200	98	1	1	200	7.3e-53
NOVO_MIX_2343559	200	88	0	1	200	1.8e-51
NOVO_MIX_3155089	200	62	1	1	200	1e-78
NOVO_MIX_3636307	200	85	0	1	200	1.9e-61
NOVO_MIX_3655966	200	91	1	1	200	7.2e-53
NOVO_MIX_492120	200	58	2	1	199	1.1e-62
NOVO_MIX_839110	200	95	1	3	202	4e-54
NOVO_MIX_3057718	199	96	1	8	206	5.1e-49
NOVO_MIX_614532	199	96	2	1	196	3.8e-54
NOVO_MIX_153079	198	86	5	1	191	4.3e-50
NOVO_MIX_212658	198	92	1	1	197	1e-55
NOVO_MIX_2616365	198	84	1	1	197	1.7e-61
NOVO_MIX_27677	198	68	0	5	202	2.5e-69
NOVO_MIX_1388950	197	97	1	1	196	1.1e-42
NOVO_MIX_2833632	197	47	1	2	198	1.2e-79
NOVO_MIX_3122374	197	84	0	2	198	2e-63
NOVO_MIX_3690860	197	83	0	1	197	4.6e-60
NOVO_MIX_974120	197	52	0	1	197	8e-81
NOVO_MIX_1563383	196	44	0	1	196	2.1e-81
NOVO_MIX_3018039	196	82	1	9	204	6e-55
NOVO_MIX_1337374	195	88	3	1	193	2.6e-48
NOVO_MIX_1546745	195	91	2	3	196	5.6e-50
NOVO_MIX_2450628	195	53	0	1	195	1.9e-74
NOVO_MIX_2732646	195	75	0	1	195	1.4e-64
NOVO_MIX_3063500	195	83	0	1	195	2.2e-54
NOVO_MIX_3491929	195	89	2	1	195	4.2e-45
NOVO_MIX_129327	194	63	0	1	194	1.9e-79
NOVO_MIX_320417	194	94	0	10	203	9.6e-45
NOVO_MIX_3869311	194	89	0	1	194	3.3e-55
NOVO_MIX_854099	194	16	0	1	194	3.6e-100
NOVO_MIX_149775	193	82	0	13	205	3.5e-50
NOVO_MIX_1715703	193	68	0	1	193	1.5e-71
NOVO_MIX_175040	193	95	0	1	193	5.1e-52
NOVO_MIX_1818718	193	86	4	2	191	5.6e-48
NOVO_MIX_2238081	193	80	2	7	199	4.2e-61
NOVO_MIX_2612952	193	88	1	1	192	1.1e-51
NOVO_MIX_69189	193	93	0	5	197	3.1e-56
NOVO_MIX_86750	193	76	0	4	196	4e-64
NOVO_MIX_1498666	192	88	1	18	209	2.3e-49
NOVO_MIX_3030875	192	84	2	7	198	5.3e-64
NOVO_MIX_1748946	191	84	4	4	191	6.2e-46
NOVO_MIX_2184096	191	91	2	4	194	6.7e-46
NOVO_MIX_3194006	191	62	0	4	194	3.2e-69
NOVO_MIX_529021	191	69	1	34	224	8e-61
NOVO_MIX_2489729	190	68	4	9	183	1e-45
NOVO_MIX_2564309	190	67	0	25	214	9.7e-64
NOVO_MIX_2678331	190	90	0	2	191	2.2e-51
NOVO_MIX_1689479	189	64	0	1	189	1.8e-69
NOVO_MIX_1858938	189	91	0	1	189	2.9e-49
NOVO_MIX_3013713	189	72	0	1	189	7.6e-52
NOVO_MIX_765156	189	81	0	19	207	7.8e-48
NOVO_MIX_1361475	188	67	5	1	171	5.4e-41
NOVO_MIX_1489208	188	84	3	1	186	1.1e-47
NOVO_MIX_17116	188	85	1	1	186	9.5e-47
NOVO_MIX_2277735	188	82	4	1	180	2.1e-43
NOVO_MIX_3346610	188	87	0	1	188	7.6e-56
NOVO_MIX_3575907	188	90	2	1	187	3.4e-45
NOVO_MIX_65474	188	87	0	2	189	1.3e-51
NOVO_MIX_1181155	187	81	3	18	202	3.4e-48
NOVO_MIX_1416429	187	92	0	4	190	6.5e-51
NOVO_MIX_1793125	187	87	2	1	184	5.5e-42
NOVO_MIX_2777196	187	70	5	1	172	3.5e-40
NOVO_MIX_296698	187	74	1	11	189	1.3e-48
NOVO_MIX_406494	187	30	0	1	187	4.2e-95
NOVO_MIX_750533	187	87	1	40	226	1.6e-41
NOVO_MIX_108614	186	86	2	13	197	3.8e-30
NOVO_MIX_1694745	186	90	1	1	186	3.7e-43
NOVO_MIX_2178520	186	81	3	5	190	3.6e-54
NOVO_MIX_2500549	186	79	1	3	188	2.5e-55
NOVO_MIX_2986252	186	59	0	1	186	1.9e-63
NOVO_MIX_339422	186	68	1	1	186	2.4e-63
NOVO_MIX_3457466	186	33	0	8	193	1.3e-88
NOVO_MIX_3845072	186	87	1	1	186	1.1e-50
NOVO_MIX_1519183	185	74	1	1	184	9.3e-55
NOVO_MIX_2759755	185	89	0	1	185	6.4e-47
NOVO_MIX_3898946	185	87	1	1	183	3.5e-46
NOVO_MIX_673909	185	70	4	2	185	3.7e-59
NOVO_MIX_3433420	184	75	1	1	182	1.7e-54
NOVO_MIX_3645035	184	50	1	24	207	1.1e-75
NOVO_MIX_130035	183	86	1	1	182	2.8e-46
NOVO_MIX_1387486	183	83	0	1	183	5.3e-49
NOVO_MIX_2391652	183	52	0	1	183	3.6e-75
NOVO_MIX_3920662	183	79	0	2	184	3.5e-54
NOVO_MIX_753915	183	16	0	1	183	1.6e-91
NOVO_MIX_1530998	182	85	0	1	182	6.9e-50
NOVO_MIX_2484493	182	83	0	2	183	4.9e-51
NOVO_MIX_3593336	182	84	4	1	179	2.6e-35
NOVO_MIX_3660710	182	78	1	11	192	4.3e-47
NOVO_MIX_567732	182	62	1	1	182	3e-61
NOVO_MIX_1151099	181	83	0	1	181	3.9e-53
NOVO_MIX_1329244	181	77	1	8	188	1.8e-53
NOVO_MIX_1499136	181	74	1	1	180	5.3e-58
NOVO_MIX_473606	181	64	0	9	189	2.5e-63
NOVO_MIX_691830	181	81	1	9	188	3.7e-27
NOVO_MIX_142012	180	60	0	7	186	5.5e-65
NOVO_MIX_2301652	180	20	0	1	180	6.8e-87
NOVO_MIX_2542094	180	73	0	1	180	2e-59
NOVO_MIX_2838373	180	84	0	5	184	3.4e-51
NOVO_MIX_3305820	180	58	2	27	202	1.2e-52
NOVO_MIX_3387116	180	54	0	1	180	9e-66
NOVO_MIX_3448423	180	61	0	7	186	1.8e-66
NOVO_MIX_3554236	180	75	3	10	184	4.4e-52
NOVO_MIX_3607434	180	78	3	31	205	9.6e-40
NOVO_MIX_556708	180	84	0	3	182	1.2e-51
NOVO_MIX_1131729	179	81	1	4	182	6.3e-48
NOVO_MIX_1521398	179	84	0	1	179	1.1e-57
NOVO_MIX_1537514	179	86	2	91	268	1.9e-40
NOVO_MIX_2041851	179	79	2	1	178	3.2e-44
NOVO_MIX_2121679	179	88	0	3	181	2.6e-49
NOVO_MIX_1117915	178	77	0	16	193	3e-56
NOVO_MIX_1447607	178	87	1	19	196	1.2e-39
NOVO_MIX_1575147	178	79	2	3	177	2.8e-48
NOVO_MIX_1731712	178	84	1	2	178	1.6e-48
NOVO_MIX_1767171	178	21	0	1	178	1.3e-85
NOVO_MIX_2527456	178	74	2	1	177	2.5e-49
NOVO_MIX_3226151	178	51	0	3	180	5.7e-73
NOVO_MIX_3353535	178	64	0	2	179	6.5e-61
NOVO_MIX_3397474	178	78	0	1	178	1.3e-51
NOVO_MIX_3799522	178	63	0	5	182	3e-66
NOVO_MIX_984699	178	65	0	1	178	6.4e-61
NOVO_MIX_1883752	177	81	1	3	175	1.4e-47
NOVO_MIX_2256348	177	12	0	13	189	1.1e-92
NOVO_MIX_3060320	177	80	0	4	180	2.4e-50
NOVO_MIX_3399367	177	61	0	6	182	4.1e-63
NOVO_MIX_3401012	177	75	1	5	177	4.6e-51
NOVO_MIX_484079	177	58	0	1	177	6.5e-66
NOVO_MIX_554881	177	41	0	1	177	3.2e-81
NOVO_MIX_841851	177	77	2	1	177	1.2e-46
NOVO_MIX_850837	177	87	1	1	176	9.7e-49
NOVO_MIX_903875	177	84	1	4	180	1.2e-46
NOVO_MIX_1960000	176	82	2	12	186	1e-45
NOVO_MIX_3279048	176	57	0	1	176	8.5e-58
NOVO_MIX_3343616	176	60	0	9	184	6.4e-64
NOVO_MIX_3434966	176	69	0	1	176	2.7e-59
NOVO_MIX_610388	176	81	1	5	176	3.6e-48
NOVO_MIX_131623	175	67	0	1	175	3.2e-57
NOVO_MIX_1804244	175	65	2	1	174	3e-55
NOVO_MIX_1968200	175	72	1	7	181	3e-50
NOVO_MIX_2458006	175	74	2	1	174	2.8e-45
NOVO_MIX_2533389	175	84	2	65	239	7e-37
NOVO_MIX_3607052	175	79	4	1	172	9.7e-38
NOVO_MIX_3945037	175	69	2	1	174	2.9e-48
NOVO_MIX_1660113	174	75	1	2	174	5.6e-31
NOVO_MIX_2340520	174	73	2	1	172	5.2e-52
NOVO_MIX_2414923	174	76	2	7	180	1.7e-43
NOVO_MIX_2889138	174	79	0	3	176	6.6e-50
NOVO_MIX_3320813	174	43	0	1	174	1.4e-73
NOVO_MIX_3753907	174	77	0	1	174	3.6e-49
NOVO_MIX_2676133	173	65	0	1	173	2.1e-61
NOVO_MIX_3198068	173	82	2	3	175	1.4e-36
NOVO_MIX_3571767	173	68	1	2	174	3.9e-50
NOVO_MIX_3724805	173	58	1	1	158	2e-51
NOVO_MIX_3908158	173	73	0	2	174	4e-51
NOVO_MIX_1458500	172	73	1	9	176	1.3e-50
NOVO_MIX_1516417	172	70	0	5	176	1.8e-55
NOVO_MIX_2030150	172	83	1	47	218	6.6e-44
NOVO_MIX_1547543	171	52	1	1	169	1.4e-68
NOVO_MIX_1574956	171	75	1	20	190	7.7e-43
NOVO_MIX_2178598	171	77	1	1	171	1.2e-51
NOVO_MIX_3097022	171	82	1	1	170	6.5e-42
NOVO_MIX_1016722	170	85	0	3	172	5.2e-44
NOVO_MIX_1682348	170	72	2	1	169	7e-49
NOVO_MIX_2281695	170	77	0	1	170	8.9e-52
NOVO_MIX_2390702	170	85	0	5	174	2.1e-38
NOVO_MIX_3165205	170	68	0	2	171	2e-56
NOVO_MIX_321170	170	78	1	1	169	6.4e-50
NOVO_MIX_3554874	170	81	1	9	178	4.2e-44
NOVO_MIX_3862409	170	85	0	1	170	1.4e-44
NOVO_MIX_1207015	169	74	1	1	169	1.3e-50
NOVO_MIX_247162	169	71	0	10	178	3.6e-51
NOVO_MIX_2499087	169	71	1	2	168	2e-54
NOVO_MIX_3845751	167	74	2	2	168	1.4e-38
NOVO_MIX_1165478	166	81	0	1	166	1.5e-43
NOVO_MIX_16245	166	60	0	1	166	4.6e-61
NOVO_MIX_1849016	166	48	0	1	166	2e-69
NOVO_MIX_1938374	166	66	1	55	219	1.9e-46
NOVO_MIX_2219778	166	80	1	13	178	2e-38
NOVO_MIX_2422294	166	74	2	89	254	6.5e-38
NOVO_MIX_1205331	165	65	1	9	171	1.1e-49
NOVO_MIX_1508689	165	69	2	1	164	8.5e-42
NOVO_MIX_1652365	164	81	0	4	167	1.9e-35
NOVO_MIX_2085824	164	71	0	12	175	3.3e-46
NOVO_MIX_2930289	164	76	0	10	173	2.4e-28
NOVO_MIX_3710837	164	70	2	8	170	9.5e-46
NOVO_MIX_3848280	164	76	2	3	166	2.1e-37
NOVO_MIX_769089	164	81	0	2	165	4.8e-35
NOVO_MIX_1084092	163	67	0	1	163	8.9e-54
NOVO_MIX_272409	163	49	0	1	163	4.3e-64
NOVO_MIX_2672313	162	71	0	4	165	2.7e-45
NOVO_MIX_3664692	162	77	1	1	162	4.3e-43
NOVO_MIX_2825949	161	73	1	3	163	2.2e-47
NOVO_MIX_3884358	161	67	1	9	169	8.5e-47
NOVO_MIX_1154727	160	72	4	55	209	5.7e-33
NOVO_MIX_552649	160	71	1	31	190	4.5e-50
NOVO_MIX_19271	159	67	2	2	160	1.5e-32
NOVO_MIX_2038653	159	75	1	1	157	1.8e-38
NOVO_MIX_25469	159	67	0	1	159	1.3e-49
NOVO_MIX_2962279	159	67	0	2	160	9.6e-51
NOVO_MIX_3522902	159	64	2	1	159	6.6e-41
NOVO_MIX_3770740	159	68	0	2	160	2.8e-47
NOVO_MIX_2149839	158	70	1	1	158	1.6e-39
NOVO_MIX_247887	158	55	0	2	159	5.3e-51
NOVO_MIX_3011181	158	76	1	9	164	1.1e-38
NOVO_MIX_3285649	158	76	1	4	160	2.4e-39
NOVO_MIX_3565108	158	44	3	16	167	1.4e-46
NOVO_MIX_3761147	157	75	0	1	157	7e-46
NOVO_MIX_2713987	156	72	1	1	152	4.1e-43
NOVO_MIX_3229619	156	65	1	18	173	9.2e-44
NOVO_MIX_3917306	156	56	1	13	168	1.2e-41
NOVO_MIX_1864892	155	75	0	3	157	1.3e-40
NOVO_MIX_2463721	155	75	2	15	167	6e-40
NOVO_MIX_2001698	154	68	2	15	168	1.7e-39
NOVO_MIX_3443461	154	58	1	1	154	4.3e-37
NOVO_MIX_3341964	153	64	0	15	167	5.3e-49
NOVO_MIX_1453066	152	53	0	6	157	9e-51
NOVO_MIX_3830703	152	54	3	5	144	8.3e-35
NOVO_MIX_58593	152	70	0	2	153	9.6e-45
NOVO_MIX_995787	152	60	2	1	151	3.4e-42
NOVO_MIX_1155554	151	60	1	7	155	2.1e-47
NOVO_MIX_1262811	151	61	1	40	186	2.5e-39
NOVO_MIX_2786965	151	61	1	1	151	5.4e-45
NOVO_MIX_3950557	151	64	1	15	163	4e-41
NOVO_MIX_710457	151	61	2	5	154	9.5e-37
NOVO_MIX_867732	151	69	1	1	150	3.8e-38
NOVO_MIX_1241086	150	39	1	1	150	2e-63
NOVO_MIX_1330120	150	66	0	1	150	2e-44
NOVO_MIX_1550679	150	67	0	7	156	1.5e-45
NOVO_MIX_222511	150	69	0	1	150	7.7e-39
NOVO_MIX_2569098	150	56	0	1	150	1.6e-55
NOVO_MIX_3168407	150	49	2	1	145	6.4e-51
NOVO_MIX_3448672	150	23	0	13	162	4.6e-69
NOVO_MIX_3776228	150	65	0	1	150	9e-50
NOVO_MIX_855882	150	71	1	5	152	5.7e-37
NOVO_MIX_1229742	149	68	0	1	149	6.8e-41
NOVO_MIX_1884982	149	69	1	13	156	3.6e-37
NOVO_MIX_2231780	149	52	1	11	159	4.6e-50
NOVO_MIX_609252	149	63	1	1	149	7.5e-42
NOVO_MIX_840983	149	63	1	1	149	1.1e-38
NOVO_MIX_851762	149	64	1	1	141	1.7e-35
NOVO_MIX_1401269	148	40	0	7	154	1.6e-60
NOVO_MIX_1418983	148	58	0	11	158	2e-45
NOVO_MIX_1470422	148	65	0	2	149	1.9e-42
NOVO_MIX_1648966	148	49	0	7	154	2.3e-51
NOVO_MIX_2090725	148	59	0	4	151	3.4e-47
NOVO_MIX_3353795	148	53	0	1	148	1.2e-47
NOVO_MIX_441667	148	28	0	1	148	1e-64
NOVO_MIX_1792864	147	52	1	1	145	2.9e-51
NOVO_MIX_3100968	147	70	0	1	147	7.2e-35
NOVO_MIX_483990	147	50	0	10	156	1.6e-52
NOVO_MIX_701771	147	63	0	12	158	1e-41
NOVO_MIX_1591686	146	72	1	12	157	1.7e-36
NOVO_MIX_1855076	146	72	1	7	152	4.9e-36
NOVO_MIX_206445	146	62	3	1	140	2.6e-33
NOVO_MIX_3549680	146	69	0	10	155	8.7e-41
NOVO_MIX_3757791	146	66	1	1	146	4.3e-39
NOVO_MIX_410753	146	66	1	1	141	3e-35
NOVO_MIX_426704	146	55	0	1	146	3.6e-46
NOVO_MIX_926322	146	68	1	18	163	1.1e-38
NOVO_MIX_1855647	145	58	0	9	153	1.7e-54
NOVO_MIX_1986761	145	57	0	9	153	2.1e-52
NOVO_MIX_2224887	145	71	0	14	158	9.1e-38
NOVO_MIX_2728050	145	36	0	16	160	3.5e-58
NOVO_MIX_2884015	145	59	0	8	152	5.5e-53
NOVO_MIX_2901757	145	64	1	1	145	9.5e-39
NOVO_MIX_3161739	145	59	1	1	145	2.4e-40
NOVO_MIX_3397317	145	59	0	9	153	1.3e-49
NOVO_MIX_3774090	145	47	0	1	145	8.9e-53
NOVO_MIX_3892169	145	66	0	5	149	2.2e-41
NOVO_MIX_424493	145	57	0	6	150	8.3e-54
NOVO_MIX_837921	145	62	0	34	178	1.8e-47
NOVO_MIX_1285872	144	57	0	25	168	3.3e-51
NOVO_MIX_205242	144	62	1	8	151	4.4e-42
NOVO_MIX_2246740	144	70	0	1	144	2.1e-38
NOVO_MIX_2828778	144	50	0	2	145	7.8e-49
NOVO_MIX_3383932	144	66	0	5	148	3.7e-38
NOVO_MIX_353670	144	43	0	10	153	1.9e-52
NOVO_MIX_3677245	144	70	0	9	152	2.9e-38
NOVO_MIX_3744090	144	63	1	1	141	9.5e-37
NOVO_MIX_1315676	143	68	1	1	143	1.4e-34
NOVO_MIX_1788729	143	60	0	3	145	3.9e-43
NOVO_MIX_2186827	143	66	0	5	147	7.1e-37
NOVO_MIX_2323066	143	64	2	1	143	1.1e-36
NOVO_MIX_236321	143	40	1	2	144	3.8e-56
NOVO_MIX_2477862	143	57	0	2	144	5.6e-42
NOVO_MIX_2932943	143	53	1	7	149	1.6e-44
NOVO_MIX_3004804	143	34	0	1	143	3.1e-61
NOVO_MIX_3065840	143	60	0	25	167	2.5e-46
NOVO_MIX_3130355	143	45	0	31	173	3.8e-50
NOVO_MIX_3145947	143	60	0	10	152	4.4e-42
NOVO_MIX_3213816	143	61	0	1	143	7.9e-46
NOVO_MIX_3534981	143	70	0	3	145	5.9e-36
NOVO_MIX_1427489	142	65	1	19	160	2.4e-34
NOVO_MIX_1465332	142	70	1	21	162	5.7e-38
NOVO_MIX_2230950	142	56	0	4	145	1.4e-43
NOVO_MIX_2389657	142	63	1	23	164	7.5e-35
NOVO_MIX_2393	142	59	2	5	145	2.6e-39
NOVO_MIX_3737296	142	65	0	2	143	2.7e-41
NOVO_MIX_649381	142	51	1	7	148	3.8e-46
NOVO_MIX_676548	142	61	0	8	149	2e-44
NOVO_MIX_778307	142	60	0	21	162	3.2e-46
NOVO_MIX_1232305	141	43	0	4	144	1.5e-55
NOVO_MIX_14681	141	63	0	1	141	7.6e-41
NOVO_MIX_2225596	141	50	0	12	152	3.4e-50
NOVO_MIX_2566259	141	70	0	7	147	1.4e-37
NOVO_MIX_264641	141	62	1	1	137	6.2e-35
NOVO_MIX_2905713	141	58	0	1	141	4.1e-42
NOVO_MIX_2947299	141	44	0	7	147	7.6e-52
NOVO_MIX_3344265	141	70	0	14	154	1e-33
NOVO_MIX_432188	141	56	0	9	149	2.4e-43
NOVO_MIX_612504	141	64	1	1	141	1e-37
NOVO_MIX_1185562	140	59	4	33	169	1.4e-28
NOVO_MIX_1271074	140	68	0	2	141	4.5e-36
NOVO_MIX_15303	140	64	0	22	161	2.8e-37
NOVO_MIX_206892	140	61	0	8	147	4.2e-42
NOVO_MIX_2247027	140	61	1	5	144	9.3e-34
NOVO_MIX_2748264	140	69	0	2	141	3.2e-34
NOVO_MIX_2928441	140	57	0	3	142	1.4e-42
NOVO_MIX_3332675	140	68	2	6	144	5.7e-34
NOVO_MIX_699456	140	67	2	8	147	1.6e-34
NOVO_MIX_741379	140	61	1	5	144	3.2e-37
NOVO_MIX_766225	140	67	1	1	140	1.2e-31
NOVO_MIX_1486119	139	61	0	6	144	6.5e-41
NOVO_MIX_1506835	139	65	1	2	136	1.1e-31
NOVO_MIX_2203789	139	68	1	21	159	1.7e-36
NOVO_MIX_3429796	139	60	1	4	142	4.3e-40
NOVO_MIX_3623282	139	68	1	5	143	1.3e-35
NOVO_MIX_766486	139	57	0	2	140	3.2e-42
NOVO_MIX_879380	139	60	0	3	141	1.3e-41
NOVO_MIX_1185081	138	66	0	17	154	3.1e-38
NOVO_MIX_1299150	138	66	0	6	143	5.7e-37
NOVO_MIX_1410226	138	68	0	2	139	3e-39
NOVO_MIX_1491609	138	66	0	157	294	4.5e-38
NOVO_MIX_1670046	138	56	1	5	141	2.8e-41
NOVO_MIX_1794323	138	59	0	4	141	2.4e-42
NOVO_MIX_1952120	138	60	0	7	144	2e-40
NOVO_MIX_2076406	138	63	0	3	140	2.3e-38
NOVO_MIX_2079899	138	68	0	23	160	1.4e-36
NOVO_MIX_2109313	138	53	0	3	140	4.2e-45
NOVO_MIX_2265454	138	60	0	8	145	1e-40
NOVO_MIX_2515277	138	52	0	15	152	4.3e-42
NOVO_MIX_2733166	138	58	0	8	145	5.5e-42
NOVO_MIX_2867559	138	66	1	1	138	7.6e-36
NOVO_MIX_2954648	138	29	0	1	138	2.5e-60
NOVO_MIX_3111715	138	61	0	4	141	2.1e-41
NOVO_MIX_3234659	138	66	2	2	139	1.2e-34
NOVO_MIX_3262261	138	60	0	8	145	1.3e-38
NOVO_MIX_3639397	138	65	0	6	143	4.1e-37
NOVO_MIX_3891037	138	59	1	1	136	7.4e-41
NOVO_MIX_424826	138	57	0	8	145	1.2e-41
NOVO_MIX_534985	138	60	0	8	145	3.4e-39
NOVO_MIX_1300089	137	51	2	5	136	1.8e-39
NOVO_MIX_1808216	137	65	0	8	144	3.2e-40
NOVO_MIX_2504102	137	61	0	39	175	1.4e-39
NOVO_MIX_516	137	67	0	7	143	1.3e-33
NOVO_MIX_583313	137	58	1	1	137	8.6e-32
NOVO_MIX_76512	137	58	0	4	140	2.5e-42
NOVO_MIX_1183730	136	38	0	2	137	1.1e-57
NOVO_MIX_1536582	136	64	1	1	135	1.5e-31
NOVO_MIX_1871823	136	62	1	24	159	1.3e-39
NOVO_MIX_2574656	136	60	0	2	137	1.8e-37
NOVO_MIX_3093052	136	52	0	7	142	3.2e-47
NOVO_MIX_3885750	136	46	0	6	141	3.8e-48
NOVO_MIX_1280226	135	56	1	7	141	1.5e-41
NOVO_MIX_1602496	135	54	0	4	138	4.4e-44
NOVO_MIX_1806763	135	65	0	20	154	3.1e-38
NOVO_MIX_2150424	135	55	2	1	133	8.2e-35
NOVO_MIX_2388616	135	53	1	13	147	1.6e-38
NOVO_MIX_2410197	135	65	2	11	145	1.2e-31
NOVO_MIX_2696435	135	53	0	2	136	6e-44
NOVO_MIX_2879071	135	37	2	1	134	1.9e-49
NOVO_MIX_3164592	135	60	0	6	140	2.7e-39
NOVO_MIX_3568614	135	61	0	1	135	1.1e-37
NOVO_MIX_675844	135	60	0	2	136	3.9e-40
NOVO_MIX_880376	135	60	4	2	136	3.1e-30
NOVO_MIX_1997547	134	63	0	1	134	3.2e-36
NOVO_MIX_1058098	133	64	0	1	133	2.6e-42
NOVO_MIX_2386508	133	60	2	1	130	1.3e-34
NOVO_MIX_2391439	133	44	1	2	134	1.2e-49
NOVO_MIX_2995912	133	56	2	3	135	1.9e-36
NOVO_MIX_3035830	133	54	0	1	133	1.3e-45
NOVO_MIX_3500316	133	57	1	15	143	3.1e-42
NOVO_MIX_497442	133	42	1	41	165	9.9e-40
NOVO_MIX_568250	133	60	0	1	133	6.6e-35
NOVO_MIX_674976	133	10	1	1	127	5.4e-62
NOVO_MIX_1007458	132	59	0	8	139	7.2e-36
NOVO_MIX_1060266	132	59	0	24	155	3.5e-34
NOVO_MIX_1445274	132	50	0	8	139	9.1e-47
NOVO_MIX_1477419	132	41	0	1	132	5e-50
NOVO_MIX_1523624	132	65	1	13	144	2.6e-28
NOVO_MIX_2072230	132	62	1	1	132	2.6e-33
NOVO_MIX_2096490	132	46	2	11	137	6e-43
NOVO_MIX_3478723	132	62	2	1	130	2.7e-33
NOVO_MIX_3737092	132	63	1	5	136	1.3e-29
NOVO_MIX_498535	132	54	1	10	140	5.8e-41
NOVO_MIX_663788	132	59	0	1	132	1.8e-34
NOVO_MIX_958229	132	63	0	20	151	1.2e-34
NOVO_MIX_978125	132	54	2	4	131	1.9e-33
NOVO_MIX_1287852	131	64	0	1	131	2.3e-37
NOVO_MIX_1851873	131	58	1	1	128	6.1e-36
NOVO_MIX_2507966	131	52	0	40	170	9.8e-43
NOVO_MIX_906947	131	48	0	26	156	1.9e-48
NOVO_MIX_1033410	130	58	0	1	130	2.5e-33
NOVO_MIX_1045971	130	49	0	1	130	2.9e-42
NOVO_MIX_2278227	130	52	0	19	148	1.2e-44
NOVO_MIX_3088304	130	65	0	1	130	7.5e-30
NOVO_MIX_3622279	130	42	1	11	139	1.3e-45
NOVO_MIX_1971030	129	57	2	3	128	3.5e-31
NOVO_MIX_3288632	129	41	0	1	129	1.3e-47
NOVO_MIX_3492635	129	53	2	7	132	6.9e-39
NOVO_MIX_3656219	129	56	1	12	137	1.4e-34
NOVO_MIX_643561	129	57	1	1	129	4.1e-33
NOVO_MIX_727500	129	60	0	2	130	1.6e-32
NOVO_MIX_1242630	128	54	0	9	136	8.4e-37
NOVO_MIX_1291641	128	48	0	1	128	1.6e-41
NOVO_MIX_2918451	128	40	0	1	128	2.3e-47
NOVO_MIX_3631402	128	52	2	43	169	1.6e-32
NOVO_MIX_860038	128	61	0	18	145	9.4e-34
NOVO_MIX_1984423	127	63	0	15	141	7.4e-34
NOVO_MIX_2300426	127	61	0	1	127	1.3e-31
NOVO_MIX_2365955	127	57	1	11	136	2.4e-39
NOVO_MIX_2383699	127	52	1	3	124	2.6e-33
NOVO_MIX_1199739	126	52	0	4	129	3.4e-40
NOVO_MIX_1421196	126	17	0	53	178	2.1e-59
NOVO_MIX_1523506	126	60	0	1	126	9.7e-30
NOVO_MIX_1811184	126	59	0	15	140	2.1e-33
NOVO_MIX_1814749	126	50	0	1	126	1.7e-38
NOVO_MIX_1990074	126	52	0	1	126	4e-37
NOVO_MIX_209401	126	58	0	1	126	3.2e-33
NOVO_MIX_285236	126	53	0	1	126	1.6e-39
NOVO_MIX_2955934	126	52	0	7	132	1.3e-40
NOVO_MIX_3015916	126	60	0	10	135	1.8e-31
NOVO_MIX_1120373	125	58	0	21	145	1.4e-32
NOVO_MIX_1341744	125	59	1	1	124	1.9e-33
NOVO_MIX_1401270	125	54	0	10	134	2.6e-35
NOVO_MIX_2135938	125	52	0	20	144	4.5e-36
NOVO_MIX_243257	125	58	0	4	128	2.1e-30
NOVO_MIX_2726259	125	53	2	1	125	4.1e-30
NOVO_MIX_2739352	125	58	0	13	137	5e-32
NOVO_MIX_3571551	125	57	0	6	130	3e-31
NOVO_MIX_91450	125	58	2	9	132	8.5e-28
NOVO_MIX_1490992	124	56	2	2	123	6.1e-29
NOVO_MIX_1662523	124	56	1	3	122	1.3e-36
NOVO_MIX_2303088	124	61	1	5	128	1.1e-28
NOVO_MIX_2453545	124	13	0	1	124	6.2e-63
NOVO_MIX_2662196	124	57	1	3	126	3.8e-31
NOVO_MIX_3273988	124	59	2	1	123	5.4e-30
NOVO_MIX_3304573	124	47	0	1	124	6.4e-39
NOVO_MIX_1672327	123	61	0	2	124	2.3e-31
NOVO_MIX_17397	123	52	0	1	123	2.7e-34
NOVO_MIX_2420134	123	46	0	9	131	1.3e-42
NOVO_MIX_2465329	123	56	0	1	123	2.3e-31
NOVO_MIX_3207753	123	58	0	1	123	2.8e-34
NOVO_MIX_623989	123	52	0	6	128	1.5e-35
NOVO_MIX_3085592	122	55	1	1	122	4.7e-29
NOVO_MIX_3243090	122	60	1	10	131	8.9e-28
NOVO_MIX_3444263	122	43	0	1	122	4.3e-40
NOVO_MIX_3495760	122	55	0	1	122	1.9e-32
NOVO_MIX_912426	122	52	0	1	122	3.3e-40
NOVO_MIX_2074440	121	56	1	5	125	6.1e-28
NOVO_MIX_2377926	121	43	1	1	118	9.2e-40
NOVO_MIX_643111	121	57	3	1	121	9.1e-27
NOVO_MIX_1065836	120	55	1	14	133	5.8e-30
NOVO_MIX_3711546	120	58	2	2	120	7.3e-24
NOVO_MIX_1518247	119	55	3	6	124	2.9e-22
NOVO_MIX_1525702	119	57	2	6	124	7.9e-26
NOVO_MIX_1694436	119	53	0	1	119	5.9e-32
NOVO_MIX_2823722	119	54	0	3	121	6.6e-33
NOVO_MIX_2864484	119	58	1	1	118	1.6e-28
NOVO_MIX_3052992	119	58	0	7	125	6.1e-31
NOVO_MIX_472511	119	54	0	1	119	7.1e-34
NOVO_MIX_804624	119	45	0	1	119	2.2e-41
NOVO_MIX_1302659	118	56	1	6	122	3.3e-32
NOVO_MIX_1333560	118	54	1	4	121	1.2e-26
NOVO_MIX_1697989	118	44	0	2	119	1.2e-42
NOVO_MIX_1794599	118	49	0	1	118	8.3e-35
NOVO_MIX_2736923	118	42	0	10	127	3.9e-44
NOVO_MIX_2771527	118	54	0	121	238	2.4e-34
NOVO_MIX_3209713	118	56	0	7	124	2.1e-29
NOVO_MIX_3450742	118	56	1	1	118	5.7e-27
NOVO_MIX_586325	118	58	0	5	122	1.3e-32
NOVO_MIX_885049	118	46	0	14	131	3e-39
NOVO_MIX_1828343	117	58	0	2	118	4.4e-27
NOVO_MIX_2967784	117	56	0	4	120	1.3e-28
NOVO_MIX_3150340	117	45	0	2	118	4.4e-42
NOVO_MIX_69475	117	50	1	7	123	3.4e-29
NOVO_MIX_792439	117	54	0	8	124	8.2e-32
NOVO_MIX_850803	117	55	1	7	123	3e-25
NOVO_MIX_2037400	116	57	0	2	117	2.8e-28
NOVO_MIX_2521875	116	55	1	2	117	1.2e-26
NOVO_MIX_3829695	116	53	1	6	121	1.9e-27
NOVO_MIX_646105	116	48	0	4	119	1.1e-35
NOVO_MIX_95159	116	54	1	3	118	3.4e-26
NOVO_MIX_1018725	115	53	1	4	118	2.2e-25
NOVO_MIX_1587603	115	52	0	1	115	1.3e-30
NOVO_MIX_2454189	115	56	0	1	115	3.2e-29
NOVO_MIX_2489364	115	48	0	59	173	2e-31
NOVO_MIX_2528870	115	53	1	1	112	8.4e-24
NOVO_MIX_429531	115	52	0	3	117	1.4e-27
NOVO_MIX_615040	115	54	0	1	115	5.5e-29
NOVO_MIX_929044	115	48	1	1	115	1e-30
NOVO_MIX_3038982	114	48	1	3	115	5.7e-34
NOVO_MIX_3302682	114	51	0	9	122	6.6e-29
NOVO_MIX_3943929	114	48	2	1	114	8.4e-30
NOVO_MIX_429505	114	28	0	1	114	1.8e-43
NOVO_MIX_479144	114	56	0	3	116	8.1e-27
NOVO_MIX_2963517	113	48	1	12	123	1.7e-31
NOVO_MIX_3576777	113	38	0	1	113	3.5e-44
NOVO_MIX_135918	112	55	1	1	112	4.8e-26
NOVO_MIX_1730257	112	55	1	1	112	8.9e-26
NOVO_MIX_1825500	112	38	1	70	180	1.2e-35
NOVO_MIX_193308	112	53	0	11	122	2.4e-27
NOVO_MIX_2964638	112	52	1	10	121	1.6e-27
NOVO_MIX_3249142	112	55	1	1	112	1.3e-26
NOVO_MIX_3467797	112	42	0	5	116	3e-35
NOVO_MIX_3658461	112	55	1	1	112	1.2e-26
NOVO_MIX_438976	112	40	1	4	115	4.6e-36
NOVO_MIX_844872	112	51	1	1	112	9.5e-30
NOVO_MIX_2218056	111	39	0	1	111	1.8e-37
NOVO_MIX_840715	111	38	0	3	113	1.3e-35
NOVO_MIX_862720	111	43	1	1	111	2.3e-35
NOVO_MIX_1106659	110	32	1	1	110	1.4e-40
NOVO_MIX_1403924	110	41	1	1	110	1.5e-34
NOVO_MIX_1427193	110	41	0	1	110	3.8e-32
NOVO_MIX_1498807	110	52	1	8	114	6.4e-22
NOVO_MIX_1905543	110	53	0	1	110	2.6e-26
NOVO_MIX_3092193	110	48	0	1	110	6.1e-30
NOVO_MIX_3472211	110	46	0	1	110	2e-32
NOVO_MIX_3806805	110	33	1	1	110	2e-39
NOVO_MIX_1993400	109	46	1	1	109	2e-29
NOVO_MIX_2056424	109	48	1	1	109	2.6e-29
NOVO_MIX_2151708	109	36	0	2	110	3.7e-38
NOVO_MIX_1087360	108	21	0	18	125	3.4e-45
NOVO_MIX_2019480	108	48	1	1	108	4.1e-30
NOVO_MIX_3349292	108	48	1	9	116	1.6e-25
NOVO_MIX_98838	108	52	0	1	108	1.2e-25
NOVO_MIX_159574	107	45	0	3	109	5.3e-34
NOVO_MIX_1771666	107	15	0	1	107	2.8e-48
NOVO_MIX_1937860	107	47	0	2	108	3.9e-30
NOVO_MIX_2051679	107	49	0	1	107	3.3e-26
NOVO_MIX_2528156	107	47	0	1	107	1.8e-29
NOVO_MIX_3152002	107	42	0	1	107	3.1e-34
NOVO_MIX_357020	107	47	0	1	107	2.9e-30
NOVO_MIX_3674889	107	51	0	7	113	3.8e-27
NOVO_MIX_1867525	106	46	1	1	106	4.3e-27
NOVO_MIX_2288526	106	49	0	6	111	2.1e-25
NOVO_MIX_2779377	106	38	1	1	106	4.5e-32
NOVO_MIX_312775	106	26	0	1	106	7.5e-44
NOVO_MIX_337524	106	42	1	1	106	5.4e-30
NOVO_MIX_420717	106	38	1	1	106	2e-32
NOVO_MIX_1509133	105	42	0	1	105	4.5e-33
NOVO_MIX_1754921	105	42	0	1	105	2.2e-32
NOVO_MIX_193140	105	33	0	1	105	1.1e-34
NOVO_MIX_2946009	105	45	1	8	112	1.8e-29
NOVO_MIX_3253231	105	39	0	1	105	2e-33
NOVO_MIX_3548679	104	46	0	6	109	1.4e-24
NOVO_MIX_3353272	102	49	0	1	102	3.4e-25
NOVO_MIX_1215943	101	40	0	12	112	8.4e-35
NOVO_MIX_1959639	100	49	0	3	102	5.9e-22
NOVO_MIX_2611656	100	45	1	7	106	1.6e-22
NOVO_MIX_3765840	99	44	0	3	101	2.7e-27
NOVO_MIX_3067863	97	43	0	12	108	5.9e-33
NOVO_MIX_391081	96	46	1	3	98	8.2e-18
NOVO_MIX_2039504	94	34	0	2	95	1.8e-30
NOVO_MIX_2827962	94	44	1	9	101	3.3e-22
NOVO_MIX_740814	94	21	0	2	95	3.7e-39
NOVO_MIX_3088047	88	37	1	2	82	9.3e-20
NOVO_MIX_3676429	88	34	0	1	88	1.7e-30
NOVO_MIX_1267351	87	39	0	1	87	3.4e-20
NOVO_MIX_1681595	87	36	2	1	84	1.8e-19
NOVO_MIX_1958790	87	33	0	97	183	3.2e-31
NOVO_MIX_2052426	87	40	0	1	87	2.9e-22
NOVO_MIX_2550698	87	23	1	1	87	1.9e-34
NOVO_MIX_576006	81	30	0	1	81	1.6e-27
NOVO_MIX_3206304	74	29	1	1	74	8.6e-20
NOVO_MIX_1997432	73	27	0	80	152	5.9e-23
NOVO_MIX_441248	73	28	0	1	73	1.2e-22
NOVO_MIX_92808	73	36	0	2	74	3.3e-14
NOVO_MIX_2230065	71	35	0	1	71	1.5e-11
NOVO_MIX_2540775	68	29	1	2	69	1.9e-15
NOVO_MIX_2258916	64	23	0	1	64	2.2e-19
NOVO_MIX_2627511	62	29	0	1	62	1.5e-16
NOVO_MIX_3908755	47	23	0	1	47	6.5e-06
